# Supplementary material for: Dysregulation of the Pdx1/Ovol2/Zeb2 axis in dedifferentiated β-cells triggers the induction of genes associated with epithelial–mesenchymal transition in diabetes
Source: Mol Metab. 2021 May 12;53:101248. doi: 10.1016/j.molmet.2021.101248 (PMC8184664; doi:10.1016/j.molmet.2021.101248)
Supplement: Multimedia component 1 [file mmc1.xlsx]

## Sheet: Overlap Tg7 2w 12w
Table S1	Overlapping and differentially expressed genes in islets from 2w and 12w Tg7 mice (padj <0.05)
		Tg7/Wt
Gene	mouse Gene ID	log2 FC	padj
Tmem215	ENSMUSG00000046593	-6.06187	2.19397e-127
Trpm5	ENSMUSG00000009246	-5.46921	6.55364e-76
Msln	ENSMUSG00000063011	-4.85234	2.59572e-85
Mlph	ENSMUSG00000026303	-4.5274	4.38655e-37
Ucn3	ENSMUSG00000044988	-4.51941	3.74318e-64
Olfm4	ENSMUSG00000022026	-4.35226	1.23048e-40
Mafa	ENSMUSG00000047591	-4.0039	2.94867e-27
Cox6a2	ENSMUSG00000030785	-3.95706	1.23436e-16
Gm6999	ENSMUSG00000075495	-3.90322	8.7427e-22
Gad1	ENSMUSG00000070880	-3.8115	1.24243e-64
Kcnj12	ENSMUSG00000042529	-3.64932	1.22524e-24
Mcoln3	ENSMUSG00000036853	-3.49034	1.76655e-23
Adora1	ENSMUSG00000042429	-3.36758	1.39659e-79
G6pc2	ENSMUSG00000005232	-3.25815	2.85551e-66
Ins1	ENSMUSG00000035804	-3.14993	3.53573e-17
Fam151a	ENSMUSG00000034871	-3.11757	3.93651e-27
St8sia5	ENSMUSG00000025425	-3.04336	5.3835e-42
Sytl4	ENSMUSG00000031255	-3.03782	1.10566e-37
Tnfrsf9	ENSMUSG00000028965	-2.95917	4.6734e-15
Pard6g	ENSMUSG00000056214	-2.76087	2.37328e-16
Mt1	ENSMUSG00000031765	-2.7483	2.674e-08
Prss53	ENSMUSG00000044139	-2.7075	9.99089e-27
Fam83g	ENSMUSG00000042377	-2.69827	5.52948e-36
Plk3	ENSMUSG00000028680	-2.6695	1.06713e-26
Slc2a2	ENSMUSG00000027690	-2.62723	5.85658e-22
Mt2	ENSMUSG00000031762	-2.55273	3.30303e-07
Ovol2	ENSMUSG00000037279	-2.43745	3.63964e-09
Ero1lb	ENSMUSG00000057069	-2.40526	5.36512e-41
Emid1	ENSMUSG00000034164	-2.39938	1.44359e-17
Spock1	ENSMUSG00000056222	-2.37564	4.93028e-37
Bambi-ps1	ENSMUSG00000081219	-2.36879	1.5211e-12
Spc25	ENSMUSG00000005233	-2.35427	2.42059e-51
Maob	ENSMUSG00000040147	-2.33103	2.93345e-49
Frmd5	ENSMUSG00000027238	-2.2652	1.59042e-27
Celsr1	ENSMUSG00000016028	-2.21995	9.64537e-10
Obfc2a	ENSMUSG00000026107	-2.2133	7.59434e-19
Fer1l6	ENSMUSG00000037106	-2.18024	2.56956e-13
Vwa5b1	ENSMUSG00000028753	-2.16932	4.49084e-09
Pparg	ENSMUSG00000000440	-2.16174	3.37343e-11
Ffar3	ENSMUSG00000019429	-2.14706	1.75011e-13
T2	ENSMUSG00000058159	-2.13026	3.63964e-09
Fmn1	ENSMUSG00000044042	-2.11743	3.0306e-10
Adam32	ENSMUSG00000037437	-2.09567	9.79495e-06
Bag2	ENSMUSG00000042215	-2.09038	6.16041e-16
Lingo3	ENSMUSG00000051067	-2.08157	1.18284e-05
Slc4a7	ENSMUSG00000021733	-2.04923	1.73663e-12
Gm14085	ENSMUSG00000079071	-2.0161	4.70581e-05
Dlgap1	ENSMUSG00000003279	-1.98767	4.52039e-12
Abhd2	ENSMUSG00000039202	-1.98612	1.37797e-19
Dusp4	ENSMUSG00000031530	-1.96736	7.81115e-15
Tmem229b	ENSMUSG00000046157	-1.95431	1.14603e-19
Rgs3	ENSMUSG00000059810	-1.94963	1.23217e-13
Klhl7	ENSMUSG00000028986	-1.93729	1.895e-16
Nptx2	ENSMUSG00000059991	-1.9212	1.22811e-11
Mfi2	ENSMUSG00000022780	-1.90289	5.89102e-14
Skap1	ENSMUSG00000057058	-1.896	3.17916e-18
Zdhhc22	ENSMUSG00000048483	-1.89416	8.28337e-12
Bace2	ENSMUSG00000040605	-1.87074	9.42574e-30
Tfrc	ENSMUSG00000022797	-1.86732	4.78333e-10
Prlr	ENSMUSG00000005268	-1.86502	1.2302e-22
Car10	ENSMUSG00000056158	-1.8255	1.09681e-14
Kcnq4	ENSMUSG00000028631	-1.82059	2.05025e-08
Dnajc24	ENSMUSG00000027166	-1.80415	5.03618e-26
Dok7	ENSMUSG00000044716	-1.79199	3.55108e-05
Hspa12a	ENSMUSG00000025092	-1.77907	7.52253e-14
Lifr	ENSMUSG00000054263	-1.76306	1.42402e-32
Phactr1	ENSMUSG00000054728	-1.76033	3.75749e-49
Ffar1	ENSMUSG00000044453	-1.75544	0.000592827
Kdm2b	ENSMUSG00000029475	-1.75114	1.37797e-19
Cntnap2	ENSMUSG00000039419	-1.74677	1.15793e-06
Atp2a2	ENSMUSG00000029467	-1.74131	1.59165e-11
2200002J24Rik	ENSMUSG00000013083	-1.72291	0.00100781
Lrrc36	ENSMUSG00000054320	-1.71243	8.39468e-09
Zc3h3	ENSMUSG00000075600	-1.71151	6.28546e-10
Morn4	ENSMUSG00000049670	-1.70161	2.95797e-18
Mpzl1	ENSMUSG00000026566	-1.70103	1.03022e-14
Fhdc1	ENSMUSG00000041842	-1.6949	1.37951e-09
Rims3	ENSMUSG00000032890	-1.69266	4.41094e-17
Mpp3	ENSMUSG00000052373	-1.69222	2.80612e-17
Vgf	ENSMUSG00000037428	-1.68605	3.36268e-09
Gng12	ENSMUSG00000036402	-1.68126	7.25068e-22
Nnat	ENSMUSG00000067786	-1.67684	8.34425e-07
Atp6v1a	ENSMUSG00000052459	-1.66828	1.35578e-22
Dmpk	ENSMUSG00000030409	-1.66349	3.88324e-20
Adarb1	ENSMUSG00000020262	-1.65599	6.47243e-27
Dapp1	ENSMUSG00000028159	-1.65583	4.19055e-10
Igf1r	ENSMUSG00000005533	-1.63845	7.52907e-08
Epb4.1l4a	ENSMUSG00000024376	-1.62928	2.68546e-06
Gm16062	ENSMUSG00000087249	-1.629	0.000451966
Vipr1	ENSMUSG00000032528	-1.62855	3.48196e-13
Edaradd	ENSMUSG00000039309	-1.62768	0.00266379
Ttc28	ENSMUSG00000033209	-1.61865	3.01257e-13
Dgkg	ENSMUSG00000022861	-1.58298	1.71484e-06
Gm12299	ENSMUSG00000085926	-1.57857	0.00156161
Prkcb	ENSMUSG00000052889	-1.57526	3.4092e-11
Igsf11	ENSMUSG00000022790	-1.5642	2.13929e-06
Gjd2	ENSMUSG00000068615	-1.56288	1.57762e-20
Cntrob	ENSMUSG00000032782	-1.54641	7.19432e-07
Ceacam10	ENSMUSG00000054169	-1.51714	0.0056753
Papss2	ENSMUSG00000024899	-1.51503	9.21663e-22
Foxn1	ENSMUSG00000002057	-1.50047	0.00417979
Slc30a8	ENSMUSG00000022315	-1.49989	9.01126e-28
Vps37b	ENSMUSG00000066278	-1.49559	7.51209e-15
Syt4	ENSMUSG00000024261	-1.49468	4.93605e-15
Cited4	ENSMUSG00000070803	-1.48629	5.77797e-08
Pde5a	ENSMUSG00000053965	-1.4796	1.05287e-08
A930011G23Rik	ENSMUSG00000089809	-1.47403	0.000108601
2610018G03Rik	ENSMUSG00000031112	-1.46624	6.27103e-09
Col6a6	ENSMUSG00000043719	-1.46231	9.50016e-07
Ppp4r4	ENSMUSG00000021209	-1.46204	1.24702e-10
Ins2	ENSMUSG00000000215	-1.46176	0.000142681
Ppp1r1a	ENSMUSG00000022490	-1.4602	6.39594e-13
Rsph4a	ENSMUSG00000039552	-1.44687	1.98373e-06
Dgke	ENSMUSG00000000276	-1.4459	1.17352e-11
Ccnd2	ENSMUSG00000000184	-1.4431	1.72404e-16
Shc4	ENSMUSG00000035109	-1.4419	8.74941e-09
Grip1	ENSMUSG00000034813	-1.43886	3.37343e-11
Lrrc4	ENSMUSG00000049939	-1.43876	5.84827e-05
Dnajb9	ENSMUSG00000014905	-1.43759	1.09637e-14
Niacr1	ENSMUSG00000045502	-1.4337	3.29668e-05
Tmem71	ENSMUSG00000036944	-1.41825	1.07121e-10
D230037D09Rik	ENSMUSG00000046675	-1.417	5.32321e-08
Lrrc10b	ENSMUSG00000090291	-1.41595	4.58063e-10
Cpm	ENSMUSG00000020183	-1.41105	6.74003e-10
Cldn3	ENSMUSG00000070473	-1.39868	1.3742e-13
Thsd4	ENSMUSG00000032289	-1.39549	4.53564e-05
Gpx2	ENSMUSG00000042808	-1.3954	5.36714e-07
Creb3l1	ENSMUSG00000027230	-1.39473	1.85424e-12
Arl8b	ENSMUSG00000030105	-1.37812	5.44403e-23
Reps2	ENSMUSG00000040855	-1.3762	7.53213e-05
Chic1	ENSMUSG00000031327	-1.37438	3.89476e-12
Cited2	ENSMUSG00000039910	-1.37104	4.33468e-16
Pi4k2a	ENSMUSG00000025178	-1.37054	9.24136e-18
Ypel2	ENSMUSG00000018427	-1.36449	6.62904e-20
Atp6v1e1	ENSMUSG00000019210	-1.35505	7.06419e-19
Map3k9	ENSMUSG00000042724	-1.3516	8.95425e-10
Vstm2l	ENSMUSG00000037843	-1.34052	3.23483e-07
Hs3st6	ENSMUSG00000039628	-1.32989	5.36346e-08
Doc2b	ENSMUSG00000020848	-1.32914	6.48657e-06
1700016P03Rik	ENSMUSG00000085609	-1.32803	0.00399563
Gm7353	ENSMUSG00000055452	-1.31793	0.00795686
A330049M08Rik	ENSMUSG00000043924	-1.31195	1.03459e-05
Nell1	ENSMUSG00000055409	-1.30861	2.67229e-07
Lrrfip2	ENSMUSG00000032497	-1.29925	1.41958e-12
Exph5	ENSMUSG00000034584	-1.28954	0.000830744
Star	ENSMUSG00000031574	-1.28684	0.00234848
Fnip2	ENSMUSG00000061175	-1.27726	6.87917e-20
Stk32a	ENSMUSG00000039954	-1.27221	4.79166e-08
Phf20l1	ENSMUSG00000072501	-1.27158	1.16688e-14
Capn9	ENSMUSG00000031981	-1.27048	0.0234195
Itpkb	ENSMUSG00000038855	-1.27001	1.03846e-10
Orc6	ENSMUSG00000031697	-1.26598	6.72402e-09
Tmem65	ENSMUSG00000062373	-1.26544	3.35345e-16
Mpp7	ENSMUSG00000057440	-1.26491	2.84879e-14
Capn11	ENSMUSG00000058626	-1.25928	0.0204167
Opn3	ENSMUSG00000026525	-1.25404	1.04541e-05
Adam9	ENSMUSG00000031555	-1.24375	8.35713e-08
Lyve1	ENSMUSG00000030787	-1.24203	0.00144093
Rnase4	ENSMUSG00000021876	-1.23717	1.24995e-06
Slc38a4	ENSMUSG00000022464	-1.23126	9.6883e-09
Elovl6	ENSMUSG00000041220	-1.2296	3.03977e-16
Slc36a4	ENSMUSG00000043885	-1.22092	4.41232e-08
Vps35	ENSMUSG00000031696	-1.22078	1.5548e-06
Rasgrf1	ENSMUSG00000032356	-1.22045	1.90174e-14
Slc28a2	ENSMUSG00000027219	-1.21959	0.0330761
Piga	ENSMUSG00000031381	-1.21862	5.41801e-05
Kcnh1	ENSMUSG00000058248	-1.2185	0.000340078
Gsdma	ENSMUSG00000017204	-1.2129	5.16817e-07
Ctnnbip1	ENSMUSG00000028988	-1.20146	1.20481e-10
Sec16b	ENSMUSG00000026589	-1.1967	1.15508e-11
Ccdc86	ENSMUSG00000024732	-1.19603	1.36517e-10
Ttyh1	ENSMUSG00000030428	-1.19166	4.9016e-05
Cdh8	ENSMUSG00000036510	-1.18475	0.000223734
D5Ertd579e	ENSMUSG00000029190	-1.18214	4.81965e-12
Dsp	ENSMUSG00000054889	-1.18026	2.87561e-10
Fkbp1b	ENSMUSG00000020635	-1.17826	3.89201e-08
Rragd	ENSMUSG00000028278	-1.17716	6.7472e-09
Cttnbp2	ENSMUSG00000000416	-1.17283	4.25704e-07
Wfs1	ENSMUSG00000039474	-1.16701	4.78585e-14
Lrrc59	ENSMUSG00000020869	-1.15762	1.26648e-18
Ftsjd1	ENSMUSG00000046441	-1.15504	1.41046e-05
Fam135a	ENSMUSG00000026153	-1.15501	1.02415e-13
Cnnm1	ENSMUSG00000025189	-1.15457	1.35349e-05
Ddx60	ENSMUSG00000037921	-1.15167	1.81048e-05
Plekhh1	ENSMUSG00000060716	-1.14874	5.6532e-12
Lbh	ENSMUSG00000024063	-1.14382	8.80581e-09
Ankrd10	ENSMUSG00000031508	-1.13615	1.64713e-08
Dhx32	ENSMUSG00000030986	-1.13247	2.45509e-16
Nup93	ENSMUSG00000032939	-1.12991	1.71701e-07
Tbc1d16	ENSMUSG00000039976	-1.12435	3.95445e-16
Pcx	ENSMUSG00000024892	-1.10749	3.10336e-08
Srm	ENSMUSG00000006442	-1.10064	9.97592e-09
Fh1	ENSMUSG00000026526	-1.10045	9.10404e-12
Eprs	ENSMUSG00000026615	-1.09157	1.20657e-07
Cad	ENSMUSG00000013629	-1.08572	7.03204e-10
Kpna1	ENSMUSG00000022905	-1.08125	1.47941e-07
Pitpnm3	ENSMUSG00000040543	-1.07448	1.64713e-08
Slc35e1	ENSMUSG00000019731	-1.07321	1.64935e-10
Tmem90a	ENSMUSG00000071234	-1.06475	8.37919e-13
Slc22a23	ENSMUSG00000038267	-1.06332	1.45648e-08
Tnfrsf23	ENSMUSG00000037613	-1.0606	0.000170409
Nfil3	ENSMUSG00000056749	-1.06017	4.93701e-07
Gm12524	ENSMUSG00000085318	-1.05775	0.0432923
Gne	ENSMUSG00000028479	-1.05489	8.8898e-16
Crybg3	ENSMUSG00000022723	-1.05475	2.21812e-08
Vrk1	ENSMUSG00000021115	-1.041	3.11623e-06
Flnb	ENSMUSG00000025278	-1.04005	7.07964e-06
Ero1l	ENSMUSG00000021831	-1.03926	3.39078e-06
Aloxe3	ENSMUSG00000020892	-1.03805	0.00819362
Cep290	ENSMUSG00000019971	-1.0352	3.75318e-07
Dennd4c	ENSMUSG00000038024	-1.03498	4.77078e-05
Gins3	ENSMUSG00000031669	-1.03335	0.00148486
Prepl	ENSMUSG00000024127	-1.03225	2.93744e-09
Sphkap	ENSMUSG00000026163	-1.03024	1.70718e-07
Herc4	ENSMUSG00000020064	-1.0294	4.36836e-12
Akap6	ENSMUSG00000061603	-1.0272	2.29023e-05
9130023H24Rik	ENSMUSG00000062944	-1.02651	3.77808e-06
Ppm1h	ENSMUSG00000034613	-1.02643	5.28341e-10
Tpm4	ENSMUSG00000031799	-1.01389	3.50678e-14
Vdr	ENSMUSG00000022479	-1.00836	1.67172e-12
Whrn	ENSMUSG00000039137	-1.00174	1.30207e-05
Atp2a3	ENSMUSG00000020788	-0.999448	9.14517e-08
2210019I11Rik	ENSMUSG00000092570	-0.993875	0.00380897
2310044G17Rik	ENSMUSG00000034157	-0.992019	3.93165e-10
Esrp1	ENSMUSG00000040728	-0.988973	1.24346e-09
2810407C02Rik	ENSMUSG00000075700	-0.981825	2.50312e-07
Arl4a	ENSMUSG00000047446	-0.980742	4.69455e-11
Fitm2	ENSMUSG00000048486	-0.979361	1.56553e-06
Smap2	ENSMUSG00000032870	-0.979261	5.70102e-13
Esrp2	ENSMUSG00000084128	-0.975297	0.000148428
Isoc1	ENSMUSG00000024601	-0.972018	0.0044012
Tmem180	ENSMUSG00000025227	-0.971711	2.50989e-06
Mast4	ENSMUSG00000034751	-0.971433	1.09213e-06
Gdap2	ENSMUSG00000027865	-0.970286	2.63669e-11
Slc25a46	ENSMUSG00000024259	-0.969228	3.46661e-10
Serp1	ENSMUSG00000027808	-0.968507	1.12512e-08
Deb1	ENSMUSG00000032526	-0.967893	1.06199e-10
Rras2	ENSMUSG00000055723	-0.966105	5.2363e-05
Tollip	ENSMUSG00000025139	-0.964971	9.21058e-14
Nars2	ENSMUSG00000018995	-0.961363	8.73036e-06
Ppp2r3a	ENSMUSG00000043154	-0.953439	1.50051e-08
Tor3a	ENSMUSG00000060519	-0.951602	3.72401e-07
Creg1	ENSMUSG00000040713	-0.949434	4.35009e-10
9630033F20Rik	ENSMUSG00000038028	-0.949132	3.08684e-06
Sh3d19	ENSMUSG00000028082	-0.938292	2.67473e-09
Pik3c2a	ENSMUSG00000030660	-0.936736	0.000749825
Zfp516	ENSMUSG00000058881	-0.936029	1.1221e-06
Pfkfb2	ENSMUSG00000026409	-0.931108	4.49186e-08
Sh3pxd2a	ENSMUSG00000053617	-0.928004	0.00130105
Cyb5b	ENSMUSG00000031924	-0.925873	6.75464e-06
Gm16119	ENSMUSG00000010492	-0.92492	0.0166337
Dstn	ENSMUSG00000015932	-0.922838	1.15427e-09
Clock	ENSMUSG00000029238	-0.917422	0.000271355
Coro2b	ENSMUSG00000041729	-0.917413	1.31288e-07
Arfgef2	ENSMUSG00000074582	-0.916707	6.93443e-06
Gm20400	ENSMUSG00000092500	-0.916229	0.000225354
Dcaf10	ENSMUSG00000035572	-0.915922	2.93023e-08
Tmtc3	ENSMUSG00000036676	-0.912186	0.000633068
Sc4mol	ENSMUSG00000031604	-0.911836	2.7548e-07
Ankrd33b	ENSMUSG00000022237	-0.905779	4.01658e-05
Kif5b	ENSMUSG00000006740	-0.901441	6.4367e-07
Tmem206	ENSMUSG00000026627	-0.900513	1.48591e-06
Gpr158	ENSMUSG00000045967	-0.90019	0.00124251
Htt	ENSMUSG00000029104	-0.89978	1.3536e-06
Ubn1	ENSMUSG00000039473	-0.896778	5.20351e-09
Zfp654	ENSMUSG00000047141	-0.894097	2.01669e-07
Ssfa2	ENSMUSG00000027007	-0.889197	3.9095e-05
Vkorc1l1	ENSMUSG00000066735	-0.888394	1.62813e-05
Mgat2	ENSMUSG00000043998	-0.884388	1.23204e-05
Fbxo27	ENSMUSG00000037463	-0.880526	0.0320608
Ttyh2	ENSMUSG00000034714	-0.876233	1.89769e-11
Sgpl1	ENSMUSG00000020097	-0.876072	2.58849e-05
Zfand2a	ENSMUSG00000053581	-0.875739	2.91906e-05
Atp6v1b2	ENSMUSG00000006273	-0.875318	7.22595e-09
Psme3	ENSMUSG00000078652	-0.868769	6.42556e-09
Coq10a	ENSMUSG00000039914	-0.867634	2.80172e-05
Amd1	ENSMUSG00000075232	-0.866064	9.10404e-12
Tex264	ENSMUSG00000040813	-0.864906	3.20042e-06
Slc44a1	ENSMUSG00000028412	-0.863609	2.25647e-05
Dgkh	ENSMUSG00000034731	-0.86359	0.00235052
Hn1l	ENSMUSG00000024165	-0.863103	5.16817e-07
5031439G07Rik	ENSMUSG00000036046	-0.861935	7.45179e-06
Rassf5	ENSMUSG00000026430	-0.861846	0.0330956
Utp15	ENSMUSG00000041747	-0.85947	0.000120917
Ang	ENSMUSG00000072115	-0.859347	0.00166753
Scnn1b	ENSMUSG00000030873	-0.854191	1.26963e-08
Rab18	ENSMUSG00000073639	-0.852619	1.45934e-05
Dusp3	ENSMUSG00000003518	-0.848982	5.45437e-08
Fam19a5	ENSMUSG00000054863	-0.848728	1.48215e-06
Derl3	ENSMUSG00000009092	-0.847322	0.0213345
Rapgef1	ENSMUSG00000039844	-0.846766	1.31234e-06
Homer1	ENSMUSG00000007617	-0.844938	0.00043705
Clcn4-2	ENSMUSG00000000605	-0.841268	5.84198e-10
Sel1l	ENSMUSG00000020964	-0.839688	3.42957e-05
Gm15706	ENSMUSG00000086013	-0.83611	0.0013171
Camk2n2	ENSMUSG00000051146	-0.835907	2.60858e-05
Sh3kbp1	ENSMUSG00000040990	-0.835841	0.000151808
Wdr7	ENSMUSG00000040560	-0.835728	0.00132514
Cldn7	ENSMUSG00000018569	-0.834802	5.22455e-05
Larp1b	ENSMUSG00000037814	-0.833843	1.11544e-06
Acvr1c	ENSMUSG00000026834	-0.832674	0.0143812
Wars	ENSMUSG00000021266	-0.832285	2.88808e-10
Sec14l1	ENSMUSG00000020823	-0.828087	4.19422e-06
Vps8	ENSMUSG00000033653	-0.827067	8.06241e-06
Fpgt	ENSMUSG00000053870	-0.827019	1.1078e-05
Dnajc5	ENSMUSG00000000826	-0.82592	1.10691e-10
Rwdd4a	ENSMUSG00000031568	-0.825364	1.24188e-08
3110003A17Rik	ENSMUSG00000078453	-0.822737	1.43062e-05
Sema3c	ENSMUSG00000028780	-0.817134	0.0159277
Mlx	ENSMUSG00000017801	-0.814679	4.92337e-06
Pag1	ENSMUSG00000027508	-0.81284	0.00828531
Ostm1	ENSMUSG00000038280	-0.807899	1.60744e-07
Slc35a4	ENSMUSG00000033272	-0.805255	1.36154e-06
Atp1b3	ENSMUSG00000032412	-0.804999	2.27414e-07
Hsd17b12	ENSMUSG00000027195	-0.804827	2.8243e-05
Hint3	ENSMUSG00000019791	-0.804517	0.000407594
Tada2b	ENSMUSG00000029196	-0.801302	0.00123103
AW549877	ENSMUSG00000041935	-0.800619	1.04715e-09
A530058N18Rik	ENSMUSG00000087694	-0.798804	6.21017e-05
Rab6a	ENSMUSG00000030704	-0.798114	8.93658e-07
Zfp422	ENSMUSG00000059878	-0.797709	6.20035e-05
Prkag2	ENSMUSG00000028944	-0.797117	3.01424e-06
Sec61a1	ENSMUSG00000030082	-0.794906	8.95799e-12
Bhlha15	ENSMUSG00000052271	-0.793365	7.78183e-05
Elovl5	ENSMUSG00000032349	-0.793109	1.23081e-06
Psme4	ENSMUSG00000040850	-0.792306	8.6425e-05
Uhrf1bp1l	ENSMUSG00000019951	-0.791895	1.24305e-09
Mapre2	ENSMUSG00000024277	-0.791596	8.26832e-09
Fem1b	ENSMUSG00000032244	-0.79139	1.56147e-05
Ppib	ENSMUSG00000032383	-0.789326	0.000187475
Zfp568	ENSMUSG00000074221	-0.783927	0.000358338
Pabpc4	ENSMUSG00000011257	-0.78339	4.94266e-12
Rps6ka2	ENSMUSG00000023809	-0.783387	1.57344e-05
Adipor1	ENSMUSG00000026457	-0.780556	4.29521e-11
Tom1l2	ENSMUSG00000000538	-0.777769	5.28341e-10
Eya3	ENSMUSG00000028886	-0.777568	3.02084e-07
Crem	ENSMUSG00000063889	-0.772271	6.207e-05
Klhl32	ENSMUSG00000040387	-0.771377	2.4491e-06
Maskbp3	ENSMUSG00000024483	-0.766519	1.86081e-08
Stx3	ENSMUSG00000041488	-0.763521	7.99358e-08
Gpr45	ENSMUSG00000079587	-0.763468	0.00320932
Cry1	ENSMUSG00000020038	-0.762765	0.00321438
Slc35c2	ENSMUSG00000017664	-0.761785	7.57084e-05
Armc5	ENSMUSG00000042178	-0.761678	8.26366e-06
Cpeb1	ENSMUSG00000025586	-0.760553	4.06531e-06
Ece2	ENSMUSG00000022842	-0.758822	0.00378363
1600029D21Rik	ENSMUSG00000032068	-0.758042	0.00299768
Osbp	ENSMUSG00000024687	-0.756798	2.32279e-08
Gabbr2	ENSMUSG00000039809	-0.756005	0.0107031
Igf2bp2	ENSMUSG00000033581	-0.754694	0.00955249
C330007P06Rik	ENSMUSG00000006423	-0.754665	1.32024e-05
Ccnt1	ENSMUSG00000011960	-0.754198	2.72634e-07
Eif2b3	ENSMUSG00000028683	-0.753852	0.000284898
Gbf1	ENSMUSG00000025224	-0.753361	1.62053e-09
2410131K14Rik	ENSMUSG00000032840	-0.752681	0.00194046
Gale	ENSMUSG00000028671	-0.749242	0.000347804
Nmt2	ENSMUSG00000026643	-0.747817	1.95397e-08
Ing2	ENSMUSG00000063049	-0.745254	0.00021272
Zswim1	ENSMUSG00000017764	-0.745024	0.00104193
Zfp324	ENSMUSG00000004500	-0.74446	0.00144738
Pxmp3	ENSMUSG00000040374	-0.738429	1.07706e-06
Fam184a	ENSMUSG00000019856	-0.738157	0.000256982
Ptpru	ENSMUSG00000028909	-0.735217	5.82194e-06
Cnnm4	ENSMUSG00000037408	-0.733883	0.003784
Dyrk3	ENSMUSG00000016526	-0.732302	0.00217281
Ubr4	ENSMUSG00000066036	-0.731583	1.31471e-05
Usp36	ENSMUSG00000033909	-0.731424	7.32603e-08
Sec16a	ENSMUSG00000026924	-0.730128	2.68216e-08
Neurod1	ENSMUSG00000034701	-0.730013	1.56952e-06
Sdcbp2	ENSMUSG00000027456	-0.729014	0.0196245
Zfp295	ENSMUSG00000046962	-0.72889	2.023e-07
Abce1	ENSMUSG00000058355	-0.72651	1.23331e-05
Ppat	ENSMUSG00000029246	-0.72506	0.0125911
Mospd2	ENSMUSG00000061778	-0.723865	0.00468248
Kras	ENSMUSG00000030265	-0.721669	0.000344657
Gnpda1	ENSMUSG00000052102	-0.717125	0.00247507
Tmed9	ENSMUSG00000058569	-0.717018	0.000233081
Ncrna00086	ENSMUSG00000054850	-0.715718	0.00484159
Fam123a	ENSMUSG00000021986	-0.715241	0.0252777
Hmbs	ENSMUSG00000032126	-0.714196	0.00011265
Scel	ENSMUSG00000022123	-0.712417	0.0118373
Dip2b	ENSMUSG00000023026	-0.711306	1.31579e-06
Ints2	ENSMUSG00000018068	-0.711195	0.000362965
6430548M08Rik	ENSMUSG00000031824	-0.70952	0.00104596
Sirpa	ENSMUSG00000037902	-0.707056	9.58528e-06
Stard7	ENSMUSG00000027367	-0.705464	1.49107e-10
Ppa1	ENSMUSG00000020089	-0.702898	0.000766317
Kcnab3	ENSMUSG00000018470	-0.702735	0.0413311
Txlna	ENSMUSG00000053841	-0.70024	1.75441e-09
Lman1	ENSMUSG00000041891	-0.699561	6.0962e-05
Grk5	ENSMUSG00000003228	-0.698065	0.00486503
Best3	ENSMUSG00000020169	-0.69628	0.0112651
Slc25a25	ENSMUSG00000026819	-0.694753	8.76546e-06
Fam174b	ENSMUSG00000078670	-0.694548	9.72858e-09
Npepl1	ENSMUSG00000039263	-0.694174	4.27553e-07
Hadh	ENSMUSG00000027984	-0.69292	0.000454625
Chd7	ENSMUSG00000041235	-0.691675	5.85348e-05
Lrrc16b	ENSMUSG00000022211	-0.689739	0.00615892
Pde10a	ENSMUSG00000023868	-0.678121	0.0147174
Bpnt1	ENSMUSG00000026617	-0.677324	0.00589109
Eaf1	ENSMUSG00000021890	-0.676749	0.00273515
Pde12	ENSMUSG00000043702	-0.675468	8.22398e-05
Rrn3	ENSMUSG00000022682	-0.673616	4.90938e-05
Laptm4b	ENSMUSG00000022257	-0.672609	0.000272795
Wbp5	ENSMUSG00000042712	-0.670284	4.43458e-07
Trmt61a	ENSMUSG00000060950	-0.67016	0.00198288
Gng4	ENSMUSG00000021303	-0.66994	0.000145216
Mapk6	ENSMUSG00000042688	-0.668786	6.1856e-05
Slc11a2	ENSMUSG00000023030	-0.666666	1.43499e-06
Usp39	ENSMUSG00000056305	-0.666397	0.000213737
Rnf185	ENSMUSG00000020448	-0.663525	5.41801e-05
Phf17	ENSMUSG00000025764	-0.663261	0.00373389
Nacc1	ENSMUSG00000001910	-0.662868	1.19469e-06
Fdps	ENSMUSG00000059743	-0.662341	0.000102377
Tpd52	ENSMUSG00000027506	-0.662214	3.1054e-06
Cyfip2	ENSMUSG00000020340	-0.662111	0.0220678
Sdk2	ENSMUSG00000041592	-0.661529	0.00146775
Rhobtb3	ENSMUSG00000021589	-0.655581	0.0166631
Pitrm1	ENSMUSG00000021193	-0.654048	6.8146e-06
Hbs1l	ENSMUSG00000019977	-0.653997	2.26737e-08
Heatr7a	ENSMUSG00000022558	-0.651628	6.95093e-05
Entpd7	ENSMUSG00000025192	-0.651467	0.00077266
Purb	ENSMUSG00000049647	-0.651244	0.000691541
Nemf	ENSMUSG00000020982	-0.649578	0.000137829
Pla2g2f	ENSMUSG00000028749	-0.64913	0.00177694
Glg1	ENSMUSG00000003316	-0.647359	2.68386e-08
Nploc4	ENSMUSG00000039703	-0.644461	0.000160906
2610101N10Rik	ENSMUSG00000032407	-0.644222	2.18388e-07
Coro7	ENSMUSG00000039637	-0.643763	0.0031875
Nolc1	ENSMUSG00000015176	-0.640863	1.37671e-06
Bcr	ENSMUSG00000009681	-0.640506	7.04403e-09
Ecd	ENSMUSG00000021810	-0.640462	7.31057e-08
Gch1	ENSMUSG00000037580	-0.638232	0.000781431
Actn4	ENSMUSG00000054808	-0.637822	1.52002e-08
Vps26b	ENSMUSG00000031988	-0.636697	0.000609021
Scpep1	ENSMUSG00000000278	-0.634814	0.000195724
Adal	ENSMUSG00000027259	-0.634166	0.00340142
Tmprss2	ENSMUSG00000000385	-0.632889	3.95063e-05
Fras1	ENSMUSG00000034687	-0.631353	0.025686
Slc7a8	ENSMUSG00000022180	-0.630421	4.61028e-06
Stxbp1	ENSMUSG00000026797	-0.628649	1.18369e-05
E330009J07Rik	ENSMUSG00000037172	-0.627558	0.0145504
Wdr43	ENSMUSG00000041057	-0.625535	0.000158353
Lrrc47	ENSMUSG00000029028	-0.624827	7.12106e-06
Cirh1a	ENSMUSG00000041438	-0.624524	8.28705e-06
Ppp1r2	ENSMUSG00000047714	-0.622525	1.04541e-05
Cib2	ENSMUSG00000037493	-0.621056	0.0061544
Specc1	ENSMUSG00000042331	-0.61836	0.0178265
Taf11	ENSMUSG00000024218	-0.618029	0.000666244
Bcl2l13	ENSMUSG00000009112	-0.616599	0.0012851
Usp33	ENSMUSG00000025437	-0.615701	0.00023898
Ippk	ENSMUSG00000021385	-0.614701	2.63125e-05
Gcat	ENSMUSG00000006378	-0.614229	0.000616754
Anks1	ENSMUSG00000024219	-0.613874	0.0015833
Atf6b	ENSMUSG00000015461	-0.611746	0.000915098
Ywhaz	ENSMUSG00000022285	-0.609733	2.43516e-05
Bod1	ENSMUSG00000044502	-0.609306	9.56365e-05
E430025E21Rik	ENSMUSG00000022350	-0.608899	0.00406571
Stk38l	ENSMUSG00000001630	-0.607881	4.0497e-05
Ehf	ENSMUSG00000012350	-0.607712	0.018761
Mbp	ENSMUSG00000041607	-0.607394	0.000286051
Ap1s1	ENSMUSG00000004849	-0.602788	0.000382605
Lmx1b	ENSMUSG00000038765	-0.599532	0.0215725
Endog	ENSMUSG00000015337	-0.597985	0.00144648
Ncald	ENSMUSG00000051359	-0.595647	0.00523132
Trmt12	ENSMUSG00000037085	-0.594201	0.00683533
Lman2	ENSMUSG00000021484	-0.593004	1.60397e-05
Banp	ENSMUSG00000025316	-0.592722	0.028277
Kcnj11	ENSMUSG00000070561	-0.59245	0.00301305
Sec23b	ENSMUSG00000027429	-0.592122	0.00378338
Dnajb11	ENSMUSG00000004460	-0.591895	3.95063e-05
0610007L01Rik	ENSMUSG00000053094	-0.59103	0.000131702
Glrx5	ENSMUSG00000021102	-0.59048	0.00229051
Azin1	ENSMUSG00000037458	-0.588323	0.00520979
Amigo3	ENSMUSG00000032593	-0.587926	0.0318443
Siah2	ENSMUSG00000036432	-0.586394	0.000506091
Hyou1	ENSMUSG00000032115	-0.585642	0.0389103
Preb	ENSMUSG00000045302	-0.585267	0.000104434
Med12l	ENSMUSG00000056476	-0.584985	0.00129717
Uso1	ENSMUSG00000029407	-0.584815	0.0281579
Pus3	ENSMUSG00000032103	-0.582964	0.0014376
Rnft2	ENSMUSG00000032850	-0.580754	0.0248792
Rusc1	ENSMUSG00000041263	-0.580052	0.00322619
Ccdc41	ENSMUSG00000020024	-0.579856	0.0234556
Syn2	ENSMUSG00000009394	-0.579827	0.0075177
Heatr1	ENSMUSG00000050244	-0.579801	0.00199234
Dnajb14	ENSMUSG00000074212	-0.579607	0.000188546
0610040J01Rik	ENSMUSG00000060512	-0.579052	0.000126176
6030458C11Rik	ENSMUSG00000022195	-0.578747	0.00033648
Ykt6	ENSMUSG00000002741	-0.578499	0.00909842
Cacna1c	ENSMUSG00000051331	-0.577717	0.00174059
Stox2	ENSMUSG00000038143	-0.573241	0.00873525
Psap	ENSMUSG00000004207	-0.573062	0.000184581
Rhobtb1	ENSMUSG00000019944	-0.571252	0.00108748
Zswim5	ENSMUSG00000033948	-0.569121	0.00940042
Fem1a	ENSMUSG00000043683	-0.56806	5.31057e-05
Tnk1	ENSMUSG00000001583	-0.565949	0.000892141
Scamp2	ENSMUSG00000040188	-0.565228	0.000130764
Pes1	ENSMUSG00000020430	-0.564171	0.000494814
Pak3	ENSMUSG00000031284	-0.564097	0.0207494
G6pdx	ENSMUSG00000031400	-0.563207	0.0058631
Pi4kb	ENSMUSG00000038861	-0.563088	0.00124269
Calr	ENSMUSG00000003814	-0.560307	0.00197972
Sptlc1	ENSMUSG00000021468	-0.559725	0.000856469
Gcc1	ENSMUSG00000029708	-0.559636	0.0107056
Cdk2ap2	ENSMUSG00000024856	-0.559373	0.0478227
Rqcd1	ENSMUSG00000026174	-0.558636	0.000341257
1110021J02Rik	ENSMUSG00000024018	-0.556776	0.0230512
Slc2a5	ENSMUSG00000028976	-0.556381	2.25457e-06
Trub1	ENSMUSG00000025086	-0.552547	0.0125534
Itgb5	ENSMUSG00000022817	-0.549558	1.87565e-05
Manf	ENSMUSG00000032575	-0.549518	0.000410802
Mrps18b	ENSMUSG00000024436	-0.5491	0.0374197
Cerk	ENSMUSG00000035891	-0.548874	0.00835629
Naa20	ENSMUSG00000002728	-0.545898	0.000104711
Eif4e	ENSMUSG00000028156	-0.545117	0.000513296
Pacs1	ENSMUSG00000024855	-0.544712	0.00145923
Golga4	ENSMUSG00000038708	-0.544604	0.007654
Zdhhc3	ENSMUSG00000025786	-0.544535	0.000101628
Tmem164	ENSMUSG00000047045	-0.543764	0.00560636
Derl1	ENSMUSG00000022365	-0.542621	0.00333423
Ap3d1	ENSMUSG00000020198	-0.542419	4.00217e-08
Sec24d	ENSMUSG00000039234	-0.541956	0.0190901
Tmem150c	ENSMUSG00000050640	-0.541348	0.00576844
Pex26	ENSMUSG00000067825	-0.540901	0.000208401
Grin1	ENSMUSG00000026959	-0.539913	0.00918748
Lmbrd1	ENSMUSG00000073725	-0.53986	0.000454625
Ywhaq	ENSMUSG00000076432	-0.538629	0.000857078
Hspa5	ENSMUSG00000026864	-0.537587	0.0403386
Ube4a	ENSMUSG00000059890	-0.536553	0.000372472
Cldn25	ENSMUSG00000022744	-0.534738	0.000243952
Mtap4	ENSMUSG00000032479	-0.533453	0.00289693
Zfp358	ENSMUSG00000047264	-0.532864	0.00127102
2310047B19Rik	ENSMUSG00000051238	-0.532753	0.00164339
Tbl2	ENSMUSG00000005374	-0.532274	0.0023414
Usp4	ENSMUSG00000032612	-0.53001	0.000151241
Tmem127	ENSMUSG00000034850	-0.525638	9.7523e-05
Arf4	ENSMUSG00000021877	-0.523206	3.00107e-06
E2f4	ENSMUSG00000014859	-0.522894	0.00161959
Atp8a1	ENSMUSG00000037685	-0.522303	0.0113846
Sec24c	ENSMUSG00000039367	-0.521047	7.05208e-05
Lcmt2	ENSMUSG00000074890	-0.520971	0.0106322
Zfp330	ENSMUSG00000031711	-0.520882	0.00364152
Gmppb	ENSMUSG00000070284	-0.518684	0.0361563
Tgfbrap1	ENSMUSG00000070939	-0.516861	5.55117e-05
Irs1	ENSMUSG00000055980	-0.515781	0.0186676
Nktr	ENSMUSG00000032525	-0.514192	0.000581178
Morc4	ENSMUSG00000031434	-0.51411	0.0424852
Gpatch2	ENSMUSG00000039210	-0.51265	0.00694097
Optn	ENSMUSG00000026672	-0.512223	0.0106322
Tmod1	ENSMUSG00000028328	-0.511292	0.00072927
Clcn7	ENSMUSG00000036636	-0.511084	0.0213178
Serpinb6a	ENSMUSG00000060147	-0.510766	0.00459144
Itfg3	ENSMUSG00000024187	-0.510323	0.000901907
Cdc37l1	ENSMUSG00000024780	-0.507549	0.00212528
Pgap1	ENSMUSG00000073678	-0.50742	0.0087921
Lmtk2	ENSMUSG00000038970	-0.505813	0.0026447
Akirin1	ENSMUSG00000023075	-0.505351	0.0120571
Tcf25	ENSMUSG00000001472	-0.50418	1.57751e-08
Fasn	ENSMUSG00000025153	-0.50344	0.00484383
Rnf14	ENSMUSG00000060450	-0.503139	8.99979e-05
Hdlbp	ENSMUSG00000034088	-0.501919	0.00685185
Hnrpdl	ENSMUSG00000029328	-0.499805	0.000709182
Camsap1	ENSMUSG00000026933	-0.498372	0.00866162
Ptpn9	ENSMUSG00000032290	-0.496741	0.0143302
Atp6v0e	ENSMUSG00000015575	-0.495767	0.00284431
Tfdp1	ENSMUSG00000038482	-0.490368	0.000545794
Glrx	ENSMUSG00000021591	-0.490103	0.00233216
Scly	ENSMUSG00000026307	-0.486569	0.00222378
Xbp1	ENSMUSG00000020484	-0.485944	0.000185338
Sphk2	ENSMUSG00000057342	-0.485596	0.00526531
Spcs3	ENSMUSG00000054408	-0.484839	0.00615892
Csrp2bp	ENSMUSG00000027425	-0.484352	0.00561531
Nrd1	ENSMUSG00000053510	-0.479613	2.85705e-05
Txndc11	ENSMUSG00000022498	-0.479414	0.000629167
Wsb2	ENSMUSG00000029364	-0.479166	0.000651948
Larp1	ENSMUSG00000037331	-0.4772	7.81743e-05
Rnf130	ENSMUSG00000020376	-0.475085	0.00100292
Cdc42se2	ENSMUSG00000052298	-0.474876	0.0285599
Smarca4	ENSMUSG00000032187	-0.470302	0.000666244
Tmem39a	ENSMUSG00000002845	-0.469871	0.000506225
Emd	ENSMUSG00000001964	-0.469175	0.00757533
Edem1	ENSMUSG00000030104	-0.467995	0.00209575
Mak16	ENSMUSG00000031578	-0.466617	0.0012573
Sqle	ENSMUSG00000022351	-0.463868	0.00372735
Arnt	ENSMUSG00000015522	-0.459339	0.00265119
Ints4	ENSMUSG00000025133	-0.459136	0.00242126
Pofut2	ENSMUSG00000020260	-0.458588	0.000878481
Pdcd6ip	ENSMUSG00000032504	-0.45707	0.0272284
Mras	ENSMUSG00000032470	-0.456755	0.0134669
Rwdd1	ENSMUSG00000019782	-0.455095	0.00830007
Dennd2d	ENSMUSG00000027901	-0.451782	0.025686
Derl2	ENSMUSG00000018442	-0.451424	0.0154825
Ube2f	ENSMUSG00000034343	-0.447433	0.0141636
Gns	ENSMUSG00000034707	-0.445981	0.000411289
Nadk	ENSMUSG00000029063	-0.443682	0.00144335
D030016E14Rik	ENSMUSG00000038102	-0.442975	0.0184863
Tmem199	ENSMUSG00000051232	-0.44261	0.0407188
Rabgef1	ENSMUSG00000025340	-0.441226	0.040321
Tex261	ENSMUSG00000014748	-0.440872	0.0102735
Parp1	ENSMUSG00000026496	-0.437089	0.0132897
Gga2	ENSMUSG00000030872	-0.436103	0.0190233
Ddx50	ENSMUSG00000020076	-0.435248	0.00455181
Camk2n1	ENSMUSG00000046447	-0.433033	0.00722701
Srp9	ENSMUSG00000026511	-0.4325	0.000469597
Atp6v0d1	ENSMUSG00000013160	-0.431627	0.00354178
Tmem63a	ENSMUSG00000026519	-0.431007	0.00331563
Znfx1	ENSMUSG00000039501	-0.430368	0.00764591
Gtpbp1	ENSMUSG00000042535	-0.429361	0.0276889
Pou6f1	ENSMUSG00000009739	-0.427221	0.00504363
Gpsm1	ENSMUSG00000026930	-0.426666	0.0148634
Nf2	ENSMUSG00000009073	-0.421455	0.000339239
Pxk	ENSMUSG00000033885	-0.4193	0.00982142
Ctns	ENSMUSG00000005949	-0.416997	0.0456149
Klraq1	ENSMUSG00000034709	-0.414331	0.00179758
Smug1	ENSMUSG00000036061	-0.414024	0.0200271
Slc35f5	ENSMUSG00000026342	-0.413467	0.0494961
D14Abb1e	ENSMUSG00000040651	-0.413454	0.00655211
Amigo1	ENSMUSG00000050947	-0.411122	0.031797
Prkab1	ENSMUSG00000029513	-0.409446	0.0353344
Uxs1	ENSMUSG00000057363	-0.407496	0.0413076
Gorasp2	ENSMUSG00000014959	-0.406109	0.000610543
Psmf1	ENSMUSG00000032869	-0.406078	0.00958992
Abcc8	ENSMUSG00000040136	-0.404473	0.0483241
Becn1	ENSMUSG00000035086	-0.404348	0.000910541
Idh3a	ENSMUSG00000032279	-0.400322	0.0214512
Unc13b	ENSMUSG00000028456	-0.399583	0.00813775
Lmo7	ENSMUSG00000033060	-0.398428	0.00329427
Inpp5f	ENSMUSG00000042105	-0.397058	0.0292824
Fam160a2	ENSMUSG00000044465	-0.395364	0.036695
Brsk2	ENSMUSG00000053046	-0.394547	0.0176207
Kti12	ENSMUSG00000073775	-0.394516	0.0486511
Rundc1	ENSMUSG00000035007	-0.39333	0.0234758
Dcun1d2	ENSMUSG00000038506	-0.392874	0.0196494
Snx8	ENSMUSG00000029560	-0.387519	0.0485267
Snph	ENSMUSG00000027457	-0.385573	0.00599322
Mocs2	ENSMUSG00000015536	-0.382851	0.0348902
Tbc1d19	ENSMUSG00000039178	-0.379058	0.0406805
Creb3	ENSMUSG00000028466	-0.376967	0.00281859
Inpp5a	ENSMUSG00000025477	-0.376128	0.0260702
Asna1	ENSMUSG00000052456	-0.376055	0.0138453
Srp72	ENSMUSG00000036323	-0.375411	0.0273008
C2cd2l	ENSMUSG00000032120	-0.375074	0.0160683
Ccdc109a	ENSMUSG00000009647	-0.372092	0.0492806
Nkx6-1	ENSMUSG00000035187	-0.368707	0.0141696
Brwd1	ENSMUSG00000022914	-0.36697	0.0127483
Ddc	ENSMUSG00000020182	-0.365313	0.0165709
Csda	ENSMUSG00000030189	-0.362696	0.00792833
Arfip2	ENSMUSG00000030881	-0.360815	0.0303227
Uba5	ENSMUSG00000032557	-0.350603	0.00892904
Eif4a1	ENSMUSG00000059796	-0.344133	0.00193152
Map3k1	ENSMUSG00000021754	-0.342833	0.0237823
0610009O20Rik	ENSMUSG00000024442	-0.342473	0.0351236
Ppm1b	ENSMUSG00000061130	-0.340511	0.01696
Sipa1l3	ENSMUSG00000030583	-0.340329	0.0178292
Samd10	ENSMUSG00000038605	-0.335774	0.0465026
Ddx1	ENSMUSG00000037149	-0.333722	0.0166313
2900026A02Rik	ENSMUSG00000051339	-0.327501	0.0214135
Ganab	ENSMUSG00000071650	-0.326667	0.0211408
Ap3s2	ENSMUSG00000063801	-0.318398	0.0357039
Clptm1l	ENSMUSG00000021610	-0.317489	0.0433136
1110003E01Rik	ENSMUSG00000037822	-0.315449	0.00830007
Rnf187	ENSMUSG00000020496	-0.311595	0.00792397
Mtch2	ENSMUSG00000027282	-0.30923	0.0295358
Mtss1	ENSMUSG00000022353	-0.299228	0.0496576
Surf4	ENSMUSG00000014867	-0.29014	0.0488606
Ubap1	ENSMUSG00000028437	-0.288223	0.0480569
Ap1b1	ENSMUSG00000009090	-0.284039	0.00966461
Cdk16	ENSMUSG00000031065	-0.282404	0.0211156
Ube2z	ENSMUSG00000014349	-0.278053	0.0188946
Ptma	ENSMUSG00000026238	-0.267708	0.0216519
Sec31a	ENSMUSG00000035325	-0.247859	0.0342822
Entpd3	ENSMUSG00000041608	0.296612	0.0361356
Eef1g	ENSMUSG00000071644	0.305046	0.0189883
Lpin2	ENSMUSG00000024052	0.350746	0.0243654
Alcam	ENSMUSG00000022636	0.354414	0.0394953
Tnip1	ENSMUSG00000020400	0.363813	0.0467001
Ctsd	ENSMUSG00000007891	0.370368	0.00189179
Rbms1	ENSMUSG00000026970	0.371398	0.0460928
Ctso	ENSMUSG00000028015	0.378073	0.030997
Pgrmc1	ENSMUSG00000006373	0.382292	0.000589275
Sdc2	ENSMUSG00000022261	0.388448	0.018285
Osbpl3	ENSMUSG00000029822	0.388549	0.037693
Ptov1	ENSMUSG00000038502	0.389703	0.00450324
Slco3a1	ENSMUSG00000025790	0.393508	0.0314983
Inpp5k	ENSMUSG00000006127	0.410134	0.0125027
Pgcp	ENSMUSG00000039007	0.411903	0.000878408
Pcsk1n	ENSMUSG00000039278	0.41709	0.0302768
Pcmtd2	ENSMUSG00000027589	0.417249	0.0244778
Fgfr1	ENSMUSG00000031565	0.419885	0.00212386
Athl1	ENSMUSG00000062031	0.421879	0.0366165
Hexb	ENSMUSG00000021665	0.422103	0.0190739
Pigc	ENSMUSG00000026698	0.423521	0.0147362
App	ENSMUSG00000022892	0.424131	0.000687801
Aspscr1	ENSMUSG00000025142	0.440334	0.00618135
B3galnt1	ENSMUSG00000043300	0.441428	0.00527886
Man2b2	ENSMUSG00000029119	0.44193	0.00145468
Hsd17b11	ENSMUSG00000029311	0.445548	0.0230165
Pbxip1	ENSMUSG00000042613	0.450051	0.000150257
Gab1	ENSMUSG00000031714	0.452128	0.0395409
Scgn	ENSMUSG00000021337	0.452803	0.000551896
Acot9	ENSMUSG00000025287	0.453985	0.0494965
Ddost	ENSMUSG00000028757	0.459409	0.000991325
Ptk2b	ENSMUSG00000059456	0.461455	0.00602675
Tef	ENSMUSG00000022389	0.461826	0.00738543
Acadl	ENSMUSG00000026003	0.462411	0.0387892
Fam100b	ENSMUSG00000050628	0.465705	0.026845
Gstz1	ENSMUSG00000021033	0.467281	0.0159607
Dnase2a	ENSMUSG00000003812	0.472576	0.033442
Galnt7	ENSMUSG00000031608	0.473023	0.0227116
H2-T22	ENSMUSG00000056116	0.478129	0.00278062
Cntfr	ENSMUSG00000028444	0.482168	0.0296009
Ptprn	ENSMUSG00000026204	0.483668	0.00055923
Samd9l	ENSMUSG00000047735	0.488722	0.0169998
Lrpap1	ENSMUSG00000029103	0.489175	0.0104338
Plxna3	ENSMUSG00000031398	0.494654	0.00375471
5730469M10Rik	ENSMUSG00000021792	0.495765	0.00299849
Rragb	ENSMUSG00000041658	0.505782	0.00750913
Rgs4	ENSMUSG00000038530	0.508796	0.0179761
Fchsd2	ENSMUSG00000030691	0.509106	0.00118516
Nalcn	ENSMUSG00000000197	0.509116	0.0328017
Pla2g16	ENSMUSG00000060675	0.512716	0.0115927
Aim1	ENSMUSG00000019866	0.52636	0.020598
Nenf	ENSMUSG00000037499	0.528008	0.00127699
2010300C02Rik	ENSMUSG00000026090	0.529383	0.0086221
Fam114a1	ENSMUSG00000029185	0.530536	0.000251802
Hjurp	ENSMUSG00000044783	0.532752	0.000424601
Fam149a	ENSMUSG00000070044	0.536138	0.0041448
Gprasp1	ENSMUSG00000043384	0.53625	0.000270953
Zmat1	ENSMUSG00000052676	0.541111	0.0409509
Cald1	ENSMUSG00000029761	0.542752	1.11005e-05
8430419L09Rik	ENSMUSG00000030207	0.548385	2.88522e-05
Dyrk1b	ENSMUSG00000002409	0.552064	0.00491389
Zfp941	ENSMUSG00000060314	0.561854	0.0424321
Ccnl1	ENSMUSG00000027829	0.561916	8.56916e-05
Adam22	ENSMUSG00000040537	0.570399	0.0033891
Gm2a	ENSMUSG00000000594	0.570749	0.0255143
Slco2a1	ENSMUSG00000032548	0.575669	0.0342788
Camk1g	ENSMUSG00000016179	0.576411	0.0496937
Mgll	ENSMUSG00000033174	0.577459	0.0203994
Dennd2a	ENSMUSG00000038456	0.577642	0.0369273
Ddo	ENSMUSG00000063428	0.583957	0.00430683
Wwc1	ENSMUSG00000018849	0.58784	0.0205329
Dhx36	ENSMUSG00000027770	0.588494	0.0211882
Jakmip1	ENSMUSG00000063646	0.588641	0.0010525
Ube2e2	ENSMUSG00000058317	0.590109	0.00198896
Itm2b	ENSMUSG00000022108	0.59429	4.25758e-05
Hyi	ENSMUSG00000006395	0.597881	0.0235165
Tgm2	ENSMUSG00000037820	0.59807	0.0313736
Cd274	ENSMUSG00000016496	0.599294	0.0228674
Neurl1a	ENSMUSG00000006435	0.599511	0.0325561
Ralgds	ENSMUSG00000026821	0.59957	0.00157145
Foxo4	ENSMUSG00000042903	0.601034	0.00717245
Rai14	ENSMUSG00000022246	0.6014	0.00794395
Dhrs3	ENSMUSG00000066026	0.604371	0.0479141
Efemp2	ENSMUSG00000024909	0.607632	0.00319776
Flot1	ENSMUSG00000059714	0.612836	7.22113e-06
Pygb	ENSMUSG00000033059	0.612982	0.00175002
Trp53i13	ENSMUSG00000044328	0.613135	0.00162195
St3gal6	ENSMUSG00000022747	0.615084	0.000112987
Mcm7	ENSMUSG00000029730	0.615934	0.000752626
Mpp1	ENSMUSG00000031402	0.616669	0.0333366
Smpdl3a	ENSMUSG00000019872	0.618058	0.00102876
A430105I19Rik	ENSMUSG00000045838	0.618865	0.000403048
Arhgap6	ENSMUSG00000031355	0.623738	0.0146277
Tgfbr3	ENSMUSG00000029287	0.629726	0.0223218
Casp7	ENSMUSG00000025076	0.63092	0.00248852
Rhou	ENSMUSG00000039960	0.631887	0.0433944
Gstm5	ENSMUSG00000004032	0.632529	0.00736815
Smad7	ENSMUSG00000025880	0.633127	0.00353649
Lpin1	ENSMUSG00000020593	0.635124	0.00357458
Etfb	ENSMUSG00000004610	0.638766	0.0174795
Irak2	ENSMUSG00000060477	0.640429	0.00361857
Timp3	ENSMUSG00000020044	0.646907	0.0106008
Hmgb3	ENSMUSG00000015217	0.649957	0.0149306
Folr1	ENSMUSG00000001827	0.653735	0.0432784
1110031I02Rik	ENSMUSG00000025169	0.654147	0.00628273
Tpd52l1	ENSMUSG00000000296	0.654156	0.0248766
Nedd4l	ENSMUSG00000024589	0.654174	1.14731e-05
Siae	ENSMUSG00000001942	0.655511	0.00222445
S100a13	ENSMUSG00000042312	0.658092	0.0233837
Nr2f2	ENSMUSG00000030551	0.660343	0.0352125
Ell2	ENSMUSG00000001542	0.661044	0.000116344
Tmem98	ENSMUSG00000035413	0.661241	0.00790528
Adck3	ENSMUSG00000026489	0.663714	0.0040918
Asph	ENSMUSG00000028207	0.66394	0.000805731
Abtb1	ENSMUSG00000030083	0.66482	0.00454298
Ypel3	ENSMUSG00000042675	0.667725	0.000140621
2410066E13Rik	ENSMUSG00000038065	0.669892	0.00724792
Tcirg1	ENSMUSG00000001750	0.672601	0.00479122
Stom	ENSMUSG00000026880	0.674397	0.00831338
Trim9	ENSMUSG00000021071	0.675055	6.12817e-05
1700025K23Rik	ENSMUSG00000051736	0.67508	0.00885302
Mpg	ENSMUSG00000020287	0.677327	0.00140516
Sv2b	ENSMUSG00000053025	0.678159	0.00357655
Ncam1	ENSMUSG00000039542	0.678445	9.88764e-08
Ptprk	ENSMUSG00000019889	0.681974	0.000181547
Tmem50a	ENSMUSG00000028822	0.683594	1.28169e-07
Epb4.1l2	ENSMUSG00000019978	0.684983	0.000151808
Ahnak	ENSMUSG00000069833	0.68742	0.000887434
Abca8b	ENSMUSG00000020620	0.688808	0.000259405
1700040L02Rik	ENSMUSG00000019945	0.689054	0.0109516
Gpc1	ENSMUSG00000034220	0.692957	0.000396699
Wbscr27	ENSMUSG00000040557	0.695511	0.000488018
Itih5	ENSMUSG00000025780	0.696305	0.0353456
Ikbip	ENSMUSG00000019975	0.698834	2.42307e-07
Tenc1	ENSMUSG00000037003	0.70125	0.00043403
Lrp1	ENSMUSG00000040249	0.701803	0.000225251
Leprel4	ENSMUSG00000006931	0.70253	4.48852e-06
Rap2b	ENSMUSG00000036894	0.702923	0.00733167
Mapk15	ENSMUSG00000063704	0.703085	0.0118963
Fstl3	ENSMUSG00000020325	0.703366	0.0259814
Dapk1	ENSMUSG00000021559	0.706392	5.70953e-06
Sri	ENSMUSG00000003161	0.707615	3.51389e-10
Anxa3	ENSMUSG00000029484	0.708201	0.0370628
Tcp11l2	ENSMUSG00000020034	0.709119	0.00253558
Slc44a2	ENSMUSG00000057193	0.709138	0.000341325
Kl	ENSMUSG00000058488	0.712651	0.000766317
Tshz2	ENSMUSG00000047907	0.714439	5.95546e-05
Ucp2	ENSMUSG00000033685	0.716634	0.000580745
Dgka	ENSMUSG00000025357	0.716784	0.0117434
Camk1	ENSMUSG00000030272	0.717347	0.000671745
Lgals3bp	ENSMUSG00000033880	0.719355	4.71367e-07
Fez2	ENSMUSG00000056121	0.719362	5.89827e-05
Limk2	ENSMUSG00000020451	0.724812	8.43997e-06
Accs	ENSMUSG00000040272	0.725937	0.00450738
Sdf4	ENSMUSG00000029076	0.73048	1.60838e-09
Ttc30b	ENSMUSG00000075273	0.73067	0.00277778
Clip3	ENSMUSG00000013921	0.732091	4.72338e-05
Tmsb10	ENSMUSG00000079523	0.732616	0.00132052
Peli2	ENSMUSG00000021846	0.733373	0.0437736
Tmtc1	ENSMUSG00000030306	0.736064	0.0100515
Glb1	ENSMUSG00000045594	0.736243	1.31289e-05
Igtp	ENSMUSG00000078853	0.7403	0.000207963
B4galt1	ENSMUSG00000028413	0.741046	7.66958e-06
Mtap7d2	ENSMUSG00000041020	0.741388	0.00719507
Igfbp7	ENSMUSG00000036256	0.743058	6.62344e-09
Foxp2	ENSMUSG00000029563	0.745625	0.038113
Nxph1	ENSMUSG00000046178	0.749645	0.016623
Lass4	ENSMUSG00000008206	0.749741	0.00174224
Ak1	ENSMUSG00000026817	0.751158	9.00846e-06
Slc41a2	ENSMUSG00000034591	0.751333	1.72186e-05
Hist1h2bc	ENSMUSG00000018102	0.752108	1.51147e-05
Agpat4	ENSMUSG00000023827	0.753779	0.000322849
Cnrip1	ENSMUSG00000044629	0.753959	0.0036436
Ctxn1	ENSMUSG00000048644	0.755546	0.000760617
Anxa6	ENSMUSG00000018340	0.758494	3.94694e-07
Thra	ENSMUSG00000058756	0.759866	2.11718e-05
D3Bwg0562e	ENSMUSG00000044667	0.765336	0.000203036
Crim1	ENSMUSG00000024074	0.775975	0.000104341
Fam189b	ENSMUSG00000032657	0.777298	7.40825e-05
Pkib	ENSMUSG00000019876	0.778981	0.00231834
Cblc	ENSMUSG00000040525	0.786292	0.000494794
Fcho1	ENSMUSG00000070000	0.786642	0.0119568
Fam171b	ENSMUSG00000048388	0.787149	0.00350745
Lxn	ENSMUSG00000047557	0.789048	0.00110114
Eri3	ENSMUSG00000033423	0.790555	4.23008e-09
Gstp1	ENSMUSG00000060803	0.790935	3.97157e-06
Top1mt	ENSMUSG00000000934	0.794252	0.0153111
Poli	ENSMUSG00000038425	0.79427	0.000251315
Rxra	ENSMUSG00000015846	0.794888	5.81478e-05
Gpr146	ENSMUSG00000044197	0.800196	0.000111331
Htra1	ENSMUSG00000006205	0.802636	0.00722651
Gemin6	ENSMUSG00000055760	0.803465	0.00086782
Pamr1	ENSMUSG00000027188	0.806939	3.93505e-09
Syt11	ENSMUSG00000068923	0.808483	5.47596e-08
Slc1a5	ENSMUSG00000001918	0.811923	0.00137835
Cobl	ENSMUSG00000020173	0.812395	0.000765399
Slc25a24	ENSMUSG00000040322	0.816901	0.0116067
Camk1d	ENSMUSG00000039145	0.819298	0.00228413
2610002J02Rik	ENSMUSG00000073684	0.819979	4.2241e-06
Aplp1	ENSMUSG00000006651	0.822413	1.44235e-10
Arrdc2	ENSMUSG00000002910	0.822927	0.000139042
Plin2	ENSMUSG00000028494	0.823098	1.04721e-05
Klc3	ENSMUSG00000040714	0.823372	2.45782e-06
Ndufa1	ENSMUSG00000016427	0.824446	1.15492e-07
Irx3	ENSMUSG00000031734	0.825283	0.0231034
Lgals1	ENSMUSG00000068220	0.828991	0.00630896
Tap1	ENSMUSG00000037321	0.83031	9.32263e-05
Slc37a1	ENSMUSG00000024036	0.831238	6.4542e-06
Psmb8	ENSMUSG00000024338	0.838807	0.000248578
Calcoco1	ENSMUSG00000023055	0.839363	0.000125385
Ccdc148	ENSMUSG00000036641	0.840941	0.00456397
Mttp	ENSMUSG00000028158	0.841416	0.00161253
Cst3	ENSMUSG00000027447	0.842205	6.46023e-05
Paqr9	ENSMUSG00000064225	0.842287	4.38878e-05
Jam3	ENSMUSG00000031990	0.845195	2.39257e-07
Eif4e3	ENSMUSG00000093661	0.84944	1.05731e-09
Gprasp2	ENSMUSG00000072966	0.851589	7.5688e-07
Golt1a	ENSMUSG00000041717	0.8534	0.000214775
St3gal2	ENSMUSG00000031749	0.853827	1.71701e-07
Tspan4	ENSMUSG00000025511	0.854303	0.00117996
Fancc	ENSMUSG00000021461	0.857869	0.00200036
Ncapd2	ENSMUSG00000038252	0.858855	0.000174261
Wipf3	ENSMUSG00000086040	0.862127	0.0242237
Clec2d	ENSMUSG00000030157	0.864343	0.0243969
Fxyd6	ENSMUSG00000066705	0.866502	1.4277e-15
Hlf	ENSMUSG00000003949	0.869086	0.00123819
Nr1h4	ENSMUSG00000047638	0.872152	0.00404687
Slmo1	ENSMUSG00000024530	0.873627	0.0152087
Scn9a	ENSMUSG00000075316	0.873659	0.00049929
Itgb4	ENSMUSG00000020758	0.875717	0.00887857
4632428C04Rik	ENSMUSG00000086897	0.875825	0.00835629
Tmem27	ENSMUSG00000015401	0.87779	2.64676e-07
Mov10	ENSMUSG00000002227	0.881053	2.51709e-05
Pxdn	ENSMUSG00000020674	0.885561	2.7622e-05
Arrdc4	ENSMUSG00000042659	0.887009	0.000306423
Spred1	ENSMUSG00000027351	0.888048	0.00024427
Mgp	ENSMUSG00000030218	0.899721	1.47281e-05
Tmem176a	ENSMUSG00000023367	0.900612	1.1976e-08
Nfatc1	ENSMUSG00000033016	0.902852	7.31497e-05
Bhlhe40	ENSMUSG00000030103	0.903712	1.31234e-06
Rab3b	ENSMUSG00000003411	0.907418	1.98797e-07
Klf11	ENSMUSG00000020653	0.908196	2.82894e-05
Arhgap36	ENSMUSG00000036198	0.908354	0.0109504
Xdh	ENSMUSG00000024066	0.909941	0.00398824
Gna14	ENSMUSG00000024697	0.913942	0.0216002
Eci2	ENSMUSG00000021417	0.915358	8.95988e-14
Pgbd5	ENSMUSG00000050751	0.916017	1.55361e-09
Slc25a27	ENSMUSG00000023912	0.916318	0.000637088
Ephb6	ENSMUSG00000029869	0.916415	0.00364333
Elmod1	ENSMUSG00000041986	0.920478	6.04036e-08
Mrc2	ENSMUSG00000020695	0.922422	0.0373735
Fosl1	ENSMUSG00000024912	0.923668	0.00978136
Ppp1r3c	ENSMUSG00000067279	0.924165	0.00952315
Cacnb3	ENSMUSG00000003352	0.924458	1.31228e-11
Tox	ENSMUSG00000041272	0.924974	1.02595e-05
Mfap4	ENSMUSG00000042436	0.925171	0.0484502
Pla2g6	ENSMUSG00000042632	0.927614	4.6697e-07
Car8	ENSMUSG00000041261	0.930037	0.00180281
Ltk	ENSMUSG00000027297	0.93137	0.0196277
Bdnf	ENSMUSG00000048482	0.937223	0.00293547
Ttyh3	ENSMUSG00000036565	0.938686	8.07422e-08
Zfp36l1	ENSMUSG00000021127	0.938989	2.13676e-06
Ak5	ENSMUSG00000039058	0.949546	0.0135462
Cyb5rl	ENSMUSG00000028621	0.952495	5.24342e-06
Rab11fip4	ENSMUSG00000017639	0.953068	1.00451e-07
0610007N19Rik	ENSMUSG00000090401	0.953071	6.92816e-05
Slc29a1	ENSMUSG00000023942	0.95744	1.48463e-11
Tcp11	ENSMUSG00000062859	0.958495	1.72801e-05
Slfn9	ENSMUSG00000069793	0.959241	0.0495029
Calb1	ENSMUSG00000028222	0.959761	2.97353e-05
E130311K13Rik	ENSMUSG00000048581	0.961569	4.63619e-05
Acss1	ENSMUSG00000027452	0.963921	0.00896438
Lhpp	ENSMUSG00000030946	0.965485	0.037693
Igf2	ENSMUSG00000048583	0.967087	0.00222467
Haus4	ENSMUSG00000022177	0.970185	0.0117956
Fgf12	ENSMUSG00000022523	0.97113	0.000324726
Wscd1	ENSMUSG00000020811	0.973654	0.000148701
Efhc1	ENSMUSG00000041809	0.976157	0.000417962
Bsg	ENSMUSG00000023175	0.976754	2.16703e-14
Sema6c	ENSMUSG00000038777	0.981027	0.00979575
Rgs12	ENSMUSG00000029101	0.982105	0.000983416
Stab2	ENSMUSG00000035459	0.984111	0.0184338
Ubxn10	ENSMUSG00000043621	0.9907	2.28143e-05
Arl4c	ENSMUSG00000049866	0.991791	2.95277e-05
Pklr	ENSMUSG00000041237	0.994818	2.54054e-06
Bmp6	ENSMUSG00000039004	0.99566	1.79419e-06
Gpa33	ENSMUSG00000000544	0.997142	0.000121665
Scn3a	ENSMUSG00000057182	0.997731	4.61883e-10
Depdc7	ENSMUSG00000027173	0.998491	0.00266778
Sema4a	ENSMUSG00000028064	0.999689	1.58468e-11
Col18a1	ENSMUSG00000001435	1.00207	5.27155e-08
Ly6c1	ENSMUSG00000079018	1.00262	9.10977e-06
Gria2	ENSMUSG00000033981	1.00326	9.69193e-06
Pak1	ENSMUSG00000030774	1.00808	1.87565e-05
Ypel4	ENSMUSG00000034059	1.00843	9.51182e-05
4930570G19Rik	ENSMUSG00000085084	1.00868	0.00821951
Gpc4	ENSMUSG00000031119	1.00907	3.52648e-17
Samd14	ENSMUSG00000047181	1.00923	2.4244e-08
Muc1	ENSMUSG00000042784	1.01087	0.0129053
Cish	ENSMUSG00000032578	1.01526	1.03846e-10
Tnfaip8l3	ENSMUSG00000074345	1.01648	0.0208163
Psrc1	ENSMUSG00000068744	1.01883	0.00621906
Gm5101	ENSMUSG00000092052	1.02024	0.00787998
Susd4	ENSMUSG00000038576	1.02307	3.08334e-07
Cst6	ENSMUSG00000024846	1.02331	0.00405826
BC052040	ENSMUSG00000040282	1.02678	5.82189e-06
A4galt	ENSMUSG00000047878	1.02928	0.00542854
Nynrin	ENSMUSG00000075592	1.03138	1.74823e-07
Igsf3	ENSMUSG00000042035	1.03237	0.00204065
Basp1	ENSMUSG00000045763	1.03473	5.55327e-06
F2	ENSMUSG00000027249	1.03558	0.00186378
Mob3b	ENSMUSG00000073910	1.0395	0.00253376
Ggh	ENSMUSG00000073987	1.0408	1.59102e-05
Timp2	ENSMUSG00000017466	1.04489	3.9125e-11
Trim66	ENSMUSG00000031026	1.04512	0.0359686
Lrig1	ENSMUSG00000030029	1.04597	1.93101e-07
Slc2a13	ENSMUSG00000036298	1.05014	9.18762e-06
Dnajc28	ENSMUSG00000039763	1.05091	0.00185466
Fgb	ENSMUSG00000033831	1.05283	0.0117804
Nt5e	ENSMUSG00000032420	1.05303	0.017827
Sh2d5	ENSMUSG00000045349	1.05387	4.85241e-08
Cfh	ENSMUSG00000026365	1.0553	8.56916e-05
Kcnmb4	ENSMUSG00000054934	1.05596	0.0141353
Mfge8	ENSMUSG00000030605	1.05696	0.00312902
St3gal4	ENSMUSG00000032038	1.05715	2.43138e-05
9930013L23Rik	ENSMUSG00000052353	1.06283	0.0243626
Npr2	ENSMUSG00000028469	1.06349	4.30821e-09
Cdh9	ENSMUSG00000025370	1.06569	0.0199672
Pik3ip1	ENSMUSG00000034614	1.06854	2.01702e-05
Cep70	ENSMUSG00000056267	1.0692	3.35062e-15
Kcnk12	ENSMUSG00000050138	1.0709	1.7193e-05
Enpep	ENSMUSG00000028024	1.07141	0.000406887
Loxl1	ENSMUSG00000032334	1.07155	0.000321152
Fhad1	ENSMUSG00000051435	1.07174	3.26976e-10
Asphd2	ENSMUSG00000029348	1.07199	0.0264388
Rnd3	ENSMUSG00000017144	1.07364	6.93728e-06
Sorbs3	ENSMUSG00000022091	1.07888	1.6058e-07
Casp4	ENSMUSG00000033538	1.0792	0.00915666
Tgif1	ENSMUSG00000047407	1.08075	1.0374e-05
Rasal1	ENSMUSG00000029602	1.08126	0.000513101
Lrrc3	ENSMUSG00000051652	1.08197	0.000157293
8430408G22Rik	ENSMUSG00000048489	1.08499	1.24962e-06
Pcyt1b	ENSMUSG00000035246	1.0874	1.58281e-07
Vsnl1	ENSMUSG00000054459	1.08823	0.00182743
Gas7	ENSMUSG00000033066	1.08966	0.00628273
2410018M08Rik	ENSMUSG00000034173	1.0897	0.00733799
A930004D18Rik	ENSMUSG00000054057	1.08978	0.0173982
Ttc25	ENSMUSG00000006784	1.09322	0.000221365
3425401B19Rik	ENSMUSG00000071540	1.09697	0.0164289
Panx2	ENSMUSG00000058441	1.10006	4.9952e-07
Podn	ENSMUSG00000028600	1.10099	0.0177191
Lrch2	ENSMUSG00000031290	1.1047	0.000200047
Pde1a	ENSMUSG00000059173	1.10698	0.000168217
Cnga4	ENSMUSG00000030897	1.10994	0.0460449
Serpini1	ENSMUSG00000027834	1.11189	4.34502e-06
Cd34	ENSMUSG00000016494	1.1125	4.30659e-13
5330417C22Rik	ENSMUSG00000040412	1.11378	1.7215e-25
Cdhr2	ENSMUSG00000034918	1.11861	2.27676e-05
F2r	ENSMUSG00000048376	1.12185	5.16385e-08
Mmp19	ENSMUSG00000025355	1.12498	0.043573
D330028D13Rik	ENSMUSG00000047115	1.12515	7.30934e-10
Fstl1	ENSMUSG00000022816	1.12698	1.27274e-08
Plekhb1	ENSMUSG00000030701	1.13248	6.29186e-09
Hsd11b1	ENSMUSG00000016194	1.1346	0.0095167
Rhoc	ENSMUSG00000002233	1.13528	4.9222e-11
Slc29a4	ENSMUSG00000050822	1.13684	1.78527e-12
Ifit3	ENSMUSG00000074896	1.13854	4.92663e-05
Ube2l6	ENSMUSG00000027078	1.13873	1.59e-06
Sema6b	ENSMUSG00000001227	1.14141	0.000407587
Arhgef25	ENSMUSG00000019467	1.14641	2.95244e-09
H2-T23	ENSMUSG00000067212	1.14736	8.4853e-18
Kctd17	ENSMUSG00000033287	1.14891	2.12982e-08
Tmem25	ENSMUSG00000002032	1.15047	9.04998e-09
Mboat1	ENSMUSG00000038732	1.15219	0.00424763
Bcam	ENSMUSG00000002980	1.15319	4.10278e-12
Leprel2	ENSMUSG00000023191	1.15499	2.35352e-07
Lsp1	ENSMUSG00000018819	1.15597	0.0279828
Pls3	ENSMUSG00000016382	1.15692	1.04888e-13
Cd9	ENSMUSG00000030342	1.1587	5.41506e-06
Rgs20	ENSMUSG00000002459	1.1637	0.00978018
Smo	ENSMUSG00000001761	1.16497	0.000146469
Enpp2	ENSMUSG00000022425	1.17022	4.86033e-10
Stc2	ENSMUSG00000020303	1.17292	0.0220585
Gm17525	ENSMUSG00000091673	1.1775	0.0111603
Cilp	ENSMUSG00000042254	1.17754	0.00122491
Lhfpl5	ENSMUSG00000062252	1.18024	8.44858e-06
Serpine1	ENSMUSG00000037411	1.18159	4.45737e-08
Pdlim1	ENSMUSG00000055044	1.18178	0.000509403
Cp	ENSMUSG00000003617	1.18259	4.42357e-06
Dnm1	ENSMUSG00000026825	1.18671	8.90134e-07
Plcl1	ENSMUSG00000038349	1.18992	0.00184733
Abcb1a	ENSMUSG00000040584	1.19066	6.17602e-06
Tspan33	ENSMUSG00000001763	1.19475	1.75011e-13
Dclk3	ENSMUSG00000032500	1.19636	0.0086063
Rab3c	ENSMUSG00000021700	1.19737	6.74003e-10
Nap1l5	ENSMUSG00000055430	1.19751	2.65742e-08
Igfn1	ENSMUSG00000051985	1.20832	0.0342306
Msh3	ENSMUSG00000014850	1.21047	1.90267e-11
Il4ra	ENSMUSG00000030748	1.21406	2.58497e-07
Ccdc164	ENSMUSG00000073102	1.21597	0.000148701
Ifitm3	ENSMUSG00000025492	1.21627	0.000127924
Actn2	ENSMUSG00000052374	1.21722	0.00733167
Clu	ENSMUSG00000022037	1.22065	3.23066e-09
Tmem47	ENSMUSG00000025666	1.22267	0.000160726
Serping1	ENSMUSG00000023224	1.22562	3.88051e-07
Lpcat4	ENSMUSG00000027134	1.23032	6.49875e-08
Npnt	ENSMUSG00000040998	1.23052	2.94047e-10
Fam161a	ENSMUSG00000049811	1.2362	1.03367e-06
Gng2	ENSMUSG00000043004	1.23722	1.4292e-14
Cxcl1	ENSMUSG00000029380	1.24352	0.0280315
Cd200	ENSMUSG00000022661	1.24515	1.60882e-18
Epdr1	ENSMUSG00000002808	1.24842	5.65568e-08
Hdc	ENSMUSG00000027360	1.24913	2.68789e-05
Lepr	ENSMUSG00000057722	1.25206	0.00329427
Itga4	ENSMUSG00000027009	1.25662	0.0058631
Ckmt1	ENSMUSG00000000308	1.26748	1.5861e-14
Caprin2	ENSMUSG00000030309	1.26814	3.63149e-05
Ifi47	ENSMUSG00000078920	1.26912	0.00135402
C230004F18Rik	ENSMUSG00000071753	1.27187	0.0239486
Chd5	ENSMUSG00000005045	1.28212	7.34392e-06
Gpr142	ENSMUSG00000034677	1.28345	2.13671e-08
Tbx6	ENSMUSG00000030699	1.2836	0.000901907
Hebp2	ENSMUSG00000019853	1.28467	0.00708765
Pnma2	ENSMUSG00000046204	1.28656	6.4979e-05
Ccl7	ENSMUSG00000035373	1.29193	0.0186571
Fmnl1	ENSMUSG00000055805	1.29354	3.06265e-06
Cd55	ENSMUSG00000026399	1.29512	0.00144093
Frem2	ENSMUSG00000037016	1.29711	1.04662e-05
Ccdc88b	ENSMUSG00000047810	1.30097	0.00879178
Syne1	ENSMUSG00000019769	1.30524	5.44102e-15
Sdc1	ENSMUSG00000020592	1.31395	2.50909e-05
Nacad	ENSMUSG00000041073	1.31469	0.00769359
Vwa1	ENSMUSG00000042116	1.31733	1.2237e-12
Ypel1	ENSMUSG00000022773	1.31944	0.00524782
H2-DMa	ENSMUSG00000037649	1.32215	3.22494e-07
Kirrel	ENSMUSG00000041734	1.32627	8.07856e-05
Sult1d1	ENSMUSG00000029273	1.32685	5.28341e-10
Kif26a	ENSMUSG00000021294	1.3274	0.000307669
Crmp1	ENSMUSG00000029121	1.33073	4.77981e-22
Slco2b1	ENSMUSG00000030737	1.33429	0.000212239
Pld3	ENSMUSG00000003363	1.33584	1.25961e-20
Psd	ENSMUSG00000037126	1.34015	6.93067e-11
Spon2	ENSMUSG00000037379	1.34175	4.46535e-12
Sphk1	ENSMUSG00000061878	1.34666	0.00145622
Tspan6	ENSMUSG00000067377	1.34743	1.17901e-06
Baiap2l2	ENSMUSG00000018126	1.3512	0.000225354
Hgfac	ENSMUSG00000029102	1.35167	3.44341e-23
Pdgfra	ENSMUSG00000029231	1.35195	0.00942258
Bzrap1	ENSMUSG00000034156	1.35223	3.0732e-10
Kit	ENSMUSG00000005672	1.35375	3.66467e-08
Pcolce	ENSMUSG00000029718	1.35387	1.71701e-07
Iigp1	ENSMUSG00000054072	1.35464	4.28237e-05
Aldh3b1	ENSMUSG00000024885	1.36175	2.13671e-08
Nol3	ENSMUSG00000014776	1.3619	6.47728e-07
Pdzd2	ENSMUSG00000022197	1.36239	2.85671e-06
Gm5577	ENSMUSG00000084950	1.36291	4.06531e-06
Thbs3	ENSMUSG00000028047	1.36364	1.06358e-08
Gm14616	ENSMUSG00000086177	1.36406	0.00887857
Ntn3	ENSMUSG00000079662	1.36818	0.000102922
Armc2	ENSMUSG00000071324	1.37235	0.00105669
Dclk2	ENSMUSG00000028078	1.37668	8.15518e-20
Ablim3	ENSMUSG00000032735	1.3773	0.000598736
Gda	ENSMUSG00000058624	1.38048	0.00026528
6430598A04Rik	ENSMUSG00000045348	1.38565	1.77234e-14
A430107O13Rik	ENSMUSG00000062980	1.38629	1.66896e-06
I830012O16Rik	ENSMUSG00000062488	1.38762	3.29723e-07
Faim3	ENSMUSG00000042474	1.38783	0.0124044
Itga5	ENSMUSG00000000555	1.39417	3.07196e-14
Tff3	ENSMUSG00000024029	1.39429	0.00969933
Nlrc5	ENSMUSG00000074151	1.39947	0.00384805
Slc43a3	ENSMUSG00000027074	1.40064	2.8718e-16
Fam55d	ENSMUSG00000044229	1.40229	1.52265e-06
Slc8a2	ENSMUSG00000030376	1.40841	2.69337e-06
Fbxo2	ENSMUSG00000041556	1.41189	1.2753e-07
Parp3	ENSMUSG00000023249	1.4156	0.000285569
Gpm6b	ENSMUSG00000031342	1.41697	0.00331841
Zfp365	ENSMUSG00000037855	1.41705	5.16811e-06
Pros1	ENSMUSG00000022912	1.41812	3.03279e-09
Maged2	ENSMUSG00000025268	1.42221	4.52013e-15
Sncb	ENSMUSG00000034891	1.42426	6.72526e-13
Cd83	ENSMUSG00000015396	1.42473	0.000535854
H1fx	ENSMUSG00000044927	1.42671	4.06503e-24
Cpt1c	ENSMUSG00000007783	1.42827	2.02084e-12
Col12a1	ENSMUSG00000032332	1.42867	0.00139439
9030617O03Rik	ENSMUSG00000021185	1.43217	8.87092e-10
Wdr52	ENSMUSG00000071550	1.4336	8.33106e-06
Shroom1	ENSMUSG00000018387	1.43395	0.000238017
Ccdc74a	ENSMUSG00000041617	1.43754	0.00142197
Pabpc1l	ENSMUSG00000054582	1.43836	0.000406087
A930012L18Rik	ENSMUSG00000086579	1.43973	0.0074782
Bmp7	ENSMUSG00000008999	1.4428	2.73039e-05
4930583H14Rik	ENSMUSG00000037161	1.44498	0.00376406
Oat	ENSMUSG00000030934	1.44519	5.07616e-10
Fam13c	ENSMUSG00000043259	1.44786	2.88446e-06
Dock6	ENSMUSG00000032198	1.45109	2.12782e-09
Per3	ENSMUSG00000028957	1.45143	4.45919e-16
Mmp14	ENSMUSG00000000957	1.45214	6.11567e-13
Cxcl14	ENSMUSG00000021508	1.45289	0.00318733
Hspb8	ENSMUSG00000041548	1.45754	2.16363e-15
Ptprg	ENSMUSG00000021745	1.46406	2.61526e-13
Ccdc48	ENSMUSG00000068263	1.46631	6.13807e-05
Tekt2	ENSMUSG00000028845	1.47194	1.65593e-08
AW551984	ENSMUSG00000038112	1.47597	3.01819e-09
Gm6277	ENSMUSG00000087420	1.47666	0.00441116
Gc	ENSMUSG00000035540	1.4767	7.67595e-30
H2-Q6	ENSMUSG00000073409	1.47816	0.000162286
Rasgrf2	ENSMUSG00000021708	1.48293	1.62426e-13
4833424O15Rik	ENSMUSG00000033342	1.48391	0.00582951
Pdzd7	ENSMUSG00000074818	1.48631	0.000551409
Vim	ENSMUSG00000026728	1.49034	2.95882e-09
Ngf	ENSMUSG00000027859	1.49297	1.79504e-08
Hrasls	ENSMUSG00000022525	1.49553	0.00612889
Dcdc5	ENSMUSG00000074981	1.49594	0.000955003
Sema4g	ENSMUSG00000025207	1.50241	1.96702e-07
Bambi	ENSMUSG00000024232	1.50659	2.05931e-12
Kcnn4	ENSMUSG00000054342	1.51172	0.000115594
Gprc5a	ENSMUSG00000046733	1.51235	5.48044e-07
Barx2	ENSMUSG00000032033	1.52536	0.00291309
Zfp385a	ENSMUSG00000000552	1.52896	4.70428e-07
Cpxm1	ENSMUSG00000027408	1.52914	0.00048539
Gbp9	ENSMUSG00000029298	1.53077	3.56054e-07
Neurog3	ENSMUSG00000044312	1.53385	1.19818e-07
Sp100	ENSMUSG00000026222	1.53677	5.16232e-06
Icosl	ENSMUSG00000000732	1.53834	2.21068e-05
Me3	ENSMUSG00000030621	1.54518	8.66328e-10
Gbp3	ENSMUSG00000028268	1.54675	1.83163e-09
Prrt3	ENSMUSG00000045009	1.54719	4.11592e-06
Accn2	ENSMUSG00000023017	1.54827	6.80263e-23
Pdzrn3	ENSMUSG00000035357	1.55215	1.37581e-08
Ctnna2	ENSMUSG00000063063	1.56046	3.33662e-09
Nr1d1	ENSMUSG00000020889	1.56516	1.34162e-29
Gm600	ENSMUSG00000061356	1.56578	0.00210345
Amigo2	ENSMUSG00000048218	1.56715	2.63112e-29
Sema6a	ENSMUSG00000019647	1.57641	4.52039e-12
Acacb	ENSMUSG00000042010	1.57885	9.96544e-05
Ptgis	ENSMUSG00000017969	1.58098	0.00251597
Kbtbd11	ENSMUSG00000055675	1.58359	1.64713e-08
Mapk11	ENSMUSG00000053137	1.5841	4.79166e-08
Ttbk1	ENSMUSG00000015599	1.588	3.45305e-07
Nrg1	ENSMUSG00000062991	1.58944	0.000420845
2210020M01Rik	ENSMUSG00000048442	1.59018	0.000115707
Gm12802	ENSMUSG00000085304	1.59102	0.00301265
Dcdc2a	ENSMUSG00000035910	1.59338	9.46234e-13
Ccdc151	ENSMUSG00000039632	1.59563	7.28593e-05
Cd81	ENSMUSG00000037706	1.59677	6.66005e-21
Clip4	ENSMUSG00000024059	1.60229	3.42706e-10
Elavl3	ENSMUSG00000003410	1.60334	5.67874e-05
Kcnj2	ENSMUSG00000041695	1.60558	1.13672e-08
Grb14	ENSMUSG00000026888	1.60714	3.49072e-39
Bcmo1	ENSMUSG00000031845	1.6108	2.96936e-15
Dgat2	ENSMUSG00000030747	1.61807	2.72853e-11
Slc16a1	ENSMUSG00000032902	1.62069	3.77767e-07
Adamts10	ENSMUSG00000024299	1.62669	5.5663e-09
Mmp2	ENSMUSG00000031740	1.62768	0.000193988
Gprc5b	ENSMUSG00000008734	1.62768	4.78333e-10
Ch25h	ENSMUSG00000050370	1.63336	0.00109031
Olfml2b	ENSMUSG00000038463	1.63838	4.67788e-09
Ddit4l	ENSMUSG00000046818	1.64306	2.46323e-06
Plekhg6	ENSMUSG00000038167	1.6433	1.20592e-09
Col15a1	ENSMUSG00000028339	1.64452	2.20706e-27
4732456N10Rik	ENSMUSG00000048699	1.64659	1.49632e-05
Slfn10-ps	ENSMUSG00000072621	1.6497	0.00122284
6530418L21Rik	ENSMUSG00000048458	1.65142	2.41952e-08
Slc12a4	ENSMUSG00000017765	1.65419	7.42027e-27
Plekha7	ENSMUSG00000045659	1.65873	5.37576e-16
Gbp5	ENSMUSG00000040264	1.65947	3.52831e-05
Gm996	ENSMUSG00000029419	1.66334	1.17047e-09
Aqp4	ENSMUSG00000024411	1.66938	3.26366e-10
Col6a3	ENSMUSG00000048126	1.67267	2.17615e-12
Col11a2	ENSMUSG00000024330	1.6814	1.19818e-07
4930452B06Rik	ENSMUSG00000021747	1.68783	8.8262e-06
Dct	ENSMUSG00000022129	1.69664	1.57751e-08
Slc5a10	ENSMUSG00000042371	1.69879	0.000201448
Scn3b	ENSMUSG00000049281	1.70096	2.30842e-15
Wfdc16	ENSMUSG00000070530	1.7014	1.66754e-08
Rbm11	ENSMUSG00000032940	1.70141	2.23765e-07
Tram1l1	ENSMUSG00000044528	1.71296	1.44318e-09
H2-Q7	ENSMUSG00000060550	1.7162	0.000119081
Ppfibp2	ENSMUSG00000036528	1.71818	8.72311e-06
Ramp1	ENSMUSG00000034353	1.72345	2.84879e-14
5330411J11Rik	ENSMUSG00000087455	1.72589	0.000939914
Esyt3	ENSMUSG00000037681	1.72748	4.38753e-07
Angptl2	ENSMUSG00000004105	1.7303	1.10991e-11
Schip1	ENSMUSG00000027777	1.73312	2.81308e-26
Sval2	ENSMUSG00000014104	1.74009	0.000895466
Adcy1	ENSMUSG00000020431	1.74482	1.15034e-08
Pdpn	ENSMUSG00000028583	1.75192	0.000710653
Rtn1	ENSMUSG00000021087	1.76252	4.36128e-16
Pde1b	ENSMUSG00000022489	1.763	3.29723e-07
Plekha4	ENSMUSG00000040428	1.76501	4.57764e-13
Gbp4	ENSMUSG00000079363	1.76806	8.92126e-09
Tmem154	ENSMUSG00000056498	1.77082	3.51389e-10
1110017F19Rik	ENSMUSG00000075420	1.78057	1.20592e-09
Serpinf1	ENSMUSG00000000753	1.7807	1.55761e-06
Cyp2s1	ENSMUSG00000040703	1.78296	6.36573e-10
Jph4	ENSMUSG00000022208	1.78635	3.25996e-18
Itpka	ENSMUSG00000027296	1.78836	1.20592e-09
Icam1	ENSMUSG00000037405	1.79962	1.05292e-09
Iglon5	ENSMUSG00000013367	1.80229	2.09282e-15
Dusp26	ENSMUSG00000039661	1.8036	1.02426e-24
Uchl1	ENSMUSG00000029223	1.80512	2.15516e-26
Gbp8	ENSMUSG00000034438	1.81219	9.66619e-10
Ninl	ENSMUSG00000068115	1.81614	3.89306e-07
Gucy1a3	ENSMUSG00000033910	1.82268	8.44154e-27
Sema4f	ENSMUSG00000000627	1.82516	2.65136e-09
Iqub	ENSMUSG00000046192	1.8262	0.000536346
Abcb1b	ENSMUSG00000028970	1.82799	2.00091e-06
Dbp	ENSMUSG00000059824	1.84093	9.41861e-40
Prdx4	ENSMUSG00000025289	1.84175	1.84107e-25
Parm1	ENSMUSG00000034981	1.84833	9.95853e-22
Lif	ENSMUSG00000034394	1.85106	7.23735e-07
Crb1	ENSMUSG00000063681	1.85427	9.51493e-09
Ptprs	ENSMUSG00000013236	1.8596	1.32653e-25
Cngb3	ENSMUSG00000056494	1.88821	2.20641e-05
Itgbl1	ENSMUSG00000032925	1.89863	0.000305734
Itgb3	ENSMUSG00000020689	1.8992	4.02634e-16
Accn1	ENSMUSG00000020704	1.90787	6.17682e-12
Palm	ENSMUSG00000035863	1.91333	1.85534e-43
Trpc4	ENSMUSG00000027748	1.91407	5.16612e-13
Syt17	ENSMUSG00000058420	1.91621	5.63063e-08
Asap3	ENSMUSG00000036995	1.91754	9.6001e-17
Ahnak2	ENSMUSG00000072812	1.92019	9.18464e-11
Sync	ENSMUSG00000001333	1.92223	4.12937e-10
Ccbe1	ENSMUSG00000046318	1.92914	4.70581e-05
Tesc	ENSMUSG00000029359	1.93524	1.89472e-15
Grem2	ENSMUSG00000050069	1.94977	2.5988e-11
Gbp2	ENSMUSG00000028270	1.95502	5.66079e-20
Hk2	ENSMUSG00000000628	1.96279	9.72204e-06
Gm2824	ENSMUSG00000090769	1.96333	0.000116344
Slfn8	ENSMUSG00000035208	1.96399	3.9095e-05
Tnxb	ENSMUSG00000033327	1.96816	1.62539e-29
Gpr165	ENSMUSG00000031210	1.97033	0.000162503
Fam18a	ENSMUSG00000050908	1.97187	4.89896e-17
Vcam1	ENSMUSG00000027962	1.97377	1.47421e-05
Thy1	ENSMUSG00000032011	1.97861	8.56309e-13
Cpne2	ENSMUSG00000034361	1.98251	2.80046e-13
Pik3r5	ENSMUSG00000020901	1.98913	1.76589e-15
Als2cl	ENSMUSG00000044037	1.99021	4.77981e-22
Bcl11b	ENSMUSG00000048251	1.99021	1.97639e-06
C4b	ENSMUSG00000073418	2.01272	1.56952e-06
Egln3	ENSMUSG00000035105	2.01315	4.70057e-07
Sult1b1	ENSMUSG00000029269	2.01975	6.23859e-06
Art5	ENSMUSG00000070424	2.02489	8.43757e-05
C1ra	ENSMUSG00000055172	2.02637	3.43119e-08
Fam92b	ENSMUSG00000042269	2.03644	9.48695e-23
Bgn	ENSMUSG00000031375	2.04076	1.15577e-19
Rcn3	ENSMUSG00000019539	2.04266	2.4226e-20
Gp1bb	ENSMUSG00000050761	2.04309	3.30407e-23
Hunk	ENSMUSG00000053414	2.05255	9.50189e-17
Aebp1	ENSMUSG00000020473	2.05375	1.69801e-11
Tnn	ENSMUSG00000026725	2.05627	7.14309e-05
Slc24a3	ENSMUSG00000063873	2.05936	4.2445e-14
Aldh1a2	ENSMUSG00000013584	2.06361	3.59795e-07
Kcnt1	ENSMUSG00000058740	2.07548	4.51071e-06
Wif1	ENSMUSG00000020218	2.0798	3.89326e-06
Adam23	ENSMUSG00000025964	2.08214	1.2302e-22
Smarcd3	ENSMUSG00000028949	2.08361	6.29141e-08
Apc2	ENSMUSG00000020135	2.09684	1.71931e-09
Sgip1	ENSMUSG00000028524	2.09781	4.81476e-16
Kcnc1	ENSMUSG00000058975	2.10088	1.89575e-06
Kazald1	ENSMUSG00000025213	2.12043	6.3072e-17
Il6	ENSMUSG00000025746	2.12381	4.15309e-07
Dzip1	ENSMUSG00000042156	2.14536	5.01658e-19
Prss23	ENSMUSG00000039405	2.15955	1.35227e-21
Fbln1	ENSMUSG00000006369	2.16821	7.03649e-10
Kndc1	ENSMUSG00000066129	2.16937	9.60872e-11
Cacng3	ENSMUSG00000066189	2.17378	1.8082e-05
Rbm24	ENSMUSG00000038132	2.1792	7.10078e-17
Slc38a11	ENSMUSG00000061171	2.19145	8.53195e-07
Plod2	ENSMUSG00000032374	2.19342	8.78749e-16
Fabp5	ENSMUSG00000027533	2.21196	9.101e-12
Eln	ENSMUSG00000029675	2.21253	2.55613e-09
Col1a2	ENSMUSG00000029661	2.2161	4.63052e-23
Gpc6	ENSMUSG00000058571	2.23382	4.04307e-15
Kcnk2	ENSMUSG00000037624	2.23707	1.4217e-09
Chgb	ENSMUSG00000027350	2.23988	2.27814e-25
Meox2	ENSMUSG00000036144	2.24414	4.77245e-07
Tro	ENSMUSG00000025272	2.25287	4.98228e-23
Chst8	ENSMUSG00000060402	2.25564	3.0111e-22
Grik2	ENSMUSG00000056073	2.27021	9.3517e-08
Ankrd34b	ENSMUSG00000045034	2.27139	4.23434e-09
Grid2	ENSMUSG00000071424	2.27378	8.04294e-06
Gm17396	ENSMUSG00000079669	2.28089	8.54905e-08
Serpine2	ENSMUSG00000026249	2.30303	2.2517e-23
Col8a2	ENSMUSG00000056174	2.30388	1.33878e-14
Shank2	ENSMUSG00000037541	2.30827	1.94025e-22
Arhgef4	ENSMUSG00000037509	2.31476	4.37034e-15
Pgf	ENSMUSG00000004791	2.31698	6.16377e-50
Gm11398	ENSMUSG00000080741	2.32217	2.7311e-27
Celf5	ENSMUSG00000034818	2.32318	5.4406e-17
Klhdc8b	ENSMUSG00000032609	2.34311	4.18094e-31
Caly	ENSMUSG00000025468	2.3576	1.22799e-11
Fat3	ENSMUSG00000074505	2.3697	1.86604e-10
Cntn3	ENSMUSG00000030075	2.36993	2.83556e-13
Bmp2	ENSMUSG00000027358	2.38632	5.04523e-17
Smoc1	ENSMUSG00000021136	2.38965	4.24677e-55
Fgf14	ENSMUSG00000025551	2.39247	8.3102e-12
F730043M19Rik	ENSMUSG00000052125	2.40679	5.94015e-13
Vtn	ENSMUSG00000017344	2.41043	7.60329e-22
Adcyap1r1	ENSMUSG00000029778	2.4237	1.90855e-11
Dync1i1	ENSMUSG00000029757	2.42563	3.8172e-24
Bcat1	ENSMUSG00000030268	2.42981	2.01118e-12
Agap2	ENSMUSG00000025422	2.4309	1.1738e-21
Mycn	ENSMUSG00000037169	2.44676	1.86366e-11
Tmem59l	ENSMUSG00000035964	2.44969	1.43342e-28
Col14a1	ENSMUSG00000022371	2.45721	1.04155e-11
Anxa10	ENSMUSG00000031635	2.49183	4.12611e-10
Cidea	ENSMUSG00000024526	2.50369	2.91562e-22
Col6a1	ENSMUSG00000001119	2.50417	8.62622e-34
Ptger3	ENSMUSG00000040016	2.51366	9.03475e-13
Nmnat2	ENSMUSG00000042751	2.5201	1.04481e-13
Klhl38	ENSMUSG00000022357	2.53324	2.80336e-08
C78197	ENSMUSG00000087242	2.53447	2.6319e-09
Grrp1	ENSMUSG00000050105	2.54003	2.3591e-14
D930019O06Rik	ENSMUSG00000090677	2.54724	4.00217e-08
Prkg2	ENSMUSG00000029334	2.55397	5.08422e-13
Gm20603	ENSMUSG00000091118	2.60496	5.55592e-08
Klhl29	ENSMUSG00000020627	2.60576	1.04817e-14
Hs6st2	ENSMUSG00000062184	2.62911	4.25925e-09
Mkx	ENSMUSG00000061013	2.6613	1.34276e-11
Pak7	ENSMUSG00000039913	2.66143	8.85269e-17
Fsd1	ENSMUSG00000011589	2.69792	5.0878e-10
Gm973	ENSMUSG00000047361	2.70885	2.11409e-11
Icam5	ENSMUSG00000032174	2.71725	1.54748e-10
Qpct	ENSMUSG00000024084	2.71948	2.35568e-31
Ros1	ENSMUSG00000019893	2.72706	3.23262e-08
Sele	ENSMUSG00000026582	2.74363	1.02645e-09
Ccl11	ENSMUSG00000020676	2.7521	3.29192e-11
Rasgrp1	ENSMUSG00000027347	2.75419	1.05276e-17
Lum	ENSMUSG00000036446	2.7777	2.10953e-11
Creg2	ENSMUSG00000050967	2.78191	3.73027e-30
Gabrq	ENSMUSG00000031344	2.78221	8.88868e-19
3632451O06Rik	ENSMUSG00000036242	2.78388	1.15836e-12
Srcin1	ENSMUSG00000038453	2.82397	4.91641e-18
Rnf112	ENSMUSG00000010086	2.87018	1.71481e-34
Pknox2	ENSMUSG00000035934	2.8952	2.93858e-16
Wscd2	ENSMUSG00000063430	2.93904	3.15074e-16
Ccl2	ENSMUSG00000035385	2.96281	1.16207e-13
Adamts2	ENSMUSG00000036545	2.96922	3.29021e-20
Nphs1	ENSMUSG00000006649	2.97333	2.00054e-17
Dlk1	ENSMUSG00000040856	2.97716	3.29633e-29
Dcn	ENSMUSG00000019929	3.00355	2.83989e-18
Gm4793	ENSMUSG00000054412	3.01477	8.27279e-11
Rit2	ENSMUSG00000057455	3.04272	5.50953e-43
Rasgef1a	ENSMUSG00000030134	3.06366	6.85846e-48
Col6a2	ENSMUSG00000020241	3.07264	1.14864e-49
Clgn	ENSMUSG00000002190	3.17252	4.47461e-15
Fbp2	ENSMUSG00000021456	3.21165	2.02376e-27
Col5a1	ENSMUSG00000026837	3.21751	5.18238e-29
Fam179a	ENSMUSG00000045761	3.22587	1.06492e-26
Col3a1	ENSMUSG00000026043	3.23774	8.7468e-51
Bmp3	ENSMUSG00000029335	3.24894	2.33867e-38
Dnahc1	ENSMUSG00000019027	3.27881	2.50358e-13
Tmie	ENSMUSG00000049555	3.28393	1.59247e-43
Cpne5	ENSMUSG00000024008	3.28619	5.23151e-21
Kcns3	ENSMUSG00000043673	3.33927	1.36061e-14
Lin7a	ENSMUSG00000019906	3.35114	4.07261e-40
Sorcs2	ENSMUSG00000029093	3.40207	1.24435e-73
Opcml	ENSMUSG00000062257	3.40768	1.45595e-15
Pcp4l1	ENSMUSG00000038370	3.4508	3.75211e-89
Miat	ENSMUSG00000086878	3.55021	3.72438e-20
Ptpro	ENSMUSG00000030223	3.56034	1.07267e-21
Nsg1	ENSMUSG00000029126	3.58426	1.18623e-34
Gpr68	ENSMUSG00000047415	3.59618	3.89525e-22
Itih5l-ps	ENSMUSG00000087149	3.60013	5.68953e-15
Tmem45a	ENSMUSG00000022754	3.62891	2.24425e-15
Tagln3	ENSMUSG00000022658	3.64379	1.95625e-29
Col1a1	ENSMUSG00000001506	3.66448	1.2944e-55
Cacng7	ENSMUSG00000069806	3.71901	1.09596e-35
Cpb2	ENSMUSG00000021999	3.79219	8.36109e-59
Gpr179	ENSMUSG00000070337	3.80961	2.3334e-65
Slc45a1	ENSMUSG00000039838	3.88967	4.91641e-18
Cngb1	ENSMUSG00000031789	3.90415	2.2517e-23
Iqsec3	ENSMUSG00000040797	4.05304	1.09073e-62
Gm5538	ENSMUSG00000090527	4.06482	2.71186e-20
Vstm2a	ENSMUSG00000048834	4.07872	1.11362e-24
Gdf10	ENSMUSG00000021943	4.37617	1.8517e-46
Camk2a	ENSMUSG00000024617	4.42301	2.32527e-35
Moxd1	ENSMUSG00000020000	4.66348	4.31286e-26
Bai1	ENSMUSG00000034730	4.89422	2.74938e-37
Lrp1b	ENSMUSG00000049252	5.04561	1.2519e-34
Jakmip2	ENSMUSG00000024502	5.0605	2.41997e-49
C1ql3	ENSMUSG00000049630	5.67695	2.11231e-60
