# Supplementary material for: Dysregulation of the Pdx1/Ovol2/Zeb2 axis in dedifferentiated β-cells triggers the induction of genes associated with epithelial–mesenchymal transition in diabetes
Source: Mol Metab. 2021 May 12;53:101248. doi: 10.1016/j.molmet.2021.101248 (PMC8184664; doi:10.1016/j.molmet.2021.101248)
Supplement: Multimedia component 2 [file mmc2.xlsx]

## Sheet: GSEA 2w DOWN
Table S2: GSEA analysis of RNA seq datasets from 2w and 12w Tg7 islets.
Analyses have been done on genes that were downregulated (DOWN) or upregulated (UP) at indicated age.
NAME	SIZE	ES	NES	NOM p-val	FDR q-val	FWER p-val	RANK AT MAX	LEADING EDGE
HALLMARK_UNFOLDED_PROTEIN_RESPONSE	105	-0.563282	-2.46871	0	0	0	2578	tags=45%, list=20%, signal=56%
HALLMARK_PANCREAS_BETA_CELLS	38	-0.671624	-2.3717	0	0	0	1153	tags=45%, list=9%, signal=49%
HALLMARK_PROTEIN_SECRETION	91	-0.526424	-2.22641	0	0	0	3140	tags=59%, list=24%, signal=78%
HALLMARK_MTORC1_SIGNALING	194	-0.387698	-1.83562	0	0.00200982	0.011	2126	tags=30%, list=17%, signal=36%
HALLMARK_MYC_TARGETS_V1	190	-0.327268	-1.56899	0	0.015117	0.108	3292	tags=39%, list=26%, signal=52%
HALLMARK_PI3K_AKT_MTOR_SIAKT/mTORGNALING	96	-0.345893	-1.46732	0.0153453	0.0296934	0.239	3151	tags=42%, list=25%, signal=55%
HALLMARK_ESTROGEN_RESPONSE_EARLY	177	-0.280296	-1.32086	0.0307263	0.0844596	0.573	1343	tags=21%, list=10%, signal=24%
HALLMARK_MYC_TARGETS_V2	57	-0.316875	-1.22473	0.161954	0.156293	0.846	2208	tags=28%, list=17%, signal=34%
HALLMARK_ANDROGEN_RESPONSE	94	-0.266127	-1.14154	0.203209	0.250698	0.964	3184	tags=38%, list=25%, signal=51%
HALLMARK_UV_RESPONSE_UP	141	-0.223524	-1.01062	0.405634	0.50779	1	1378	tags=17%, list=11%, signal=19%
HALLMARK_NOTCH_SIGNALING	29	-0.275698	-0.92185	0.562982	0.707613	1	2958	tags=34%, list=23%, signal=45%
HALLMARK_DNA_REPAIR	138	-0.159338	-0.712313	0.987915	0.971008	1	2794	tags=23%, list=22%, signal=29%

## Sheet: GSEA 2w UP
Table S2: GSEA analysis of RNA seq datasets from 2w and 12w Tg7 islets.
Analyses have been done on genes that were downregulated (DOWN) or upregulated (UP) at indicated age.
NAME	SIZE	ES	NES	NOM p-val	FDR q-val	FWER p-val	RANK AT MAX	LEADING EDGE
HALLMARK_EPITHELIAL_MESENCHYMAL_TRANSITION	174	0.559047	2.44671	0	0	0	2998	tags=54%, list=23%, signal=70%
HALLMARK_COAGULATION	114	0.515133	2.13536	0	0	0	2924	tags=55%, list=23%, signal=71%
HALLMARK_KRAS_SIGNALING_UP	172	0.471539	2.07284	0	0	0	2715	tags=42%, list=21%, signal=52%
HALLMARK_BILE_ACID_METABOLISM	101	0.508183	2.05159	0	0	0	3163	tags=56%, list=25%, signal=74%
HALLMARK_COMPLEMENT	162	0.469512	2.03152	0	0.000245161	0.001	2330	tags=36%, list=18%, signal=44%
HALLMARK_XENOBIOTIC_METABOLISM	184	0.447629	1.97434	0	0.000204301	0.001	2183	tags=42%, list=17%, signal=50%
HALLMARK_INFLAMMATORY_RESPONSE	148	0.445329	1.89325	0	0.000852941	0.005	3458	tags=50%, list=27%, signal=68%
HALLMARK_APICAL_SURFACE	40	0.543421	1.88465	0	0.000746323	0.005	3586	tags=63%, list=28%, signal=86%
HALLMARK_IL2_STAT5_SIGNALING	168	0.433167	1.87898	0	0.000663398	0.005	2295	tags=40%, list=18%, signal=49%
HALLMARK_FATTY_ACID_METABOLISM	148	0.435684	1.87275	0	0.000597059	0.005	2839	tags=43%, list=22%, signal=55%
HALLMARK_HYPOXIA	181	0.423074	1.85106	0	0.000752919	0.007	2731	tags=40%, list=21%, signal=50%
HALLMARK_ALLOGRAFT_REJECTION	144	0.413842	1.78037	0	0.0014693	0.015	3458	tags=50%, list=27%, signal=68%
HALLMARK_INTERFERON_GAMMA_RESPONSE	168	0.409578	1.77871	0	0.00135628	0.015	2520	tags=38%, list=20%, signal=46%
HALLMARK_UV_RESPONSE_DN	137	0.414914	1.75651	0	0.0012594	0.015	2313	tags=31%, list=18%, signal=38%
HALLMARK_APOPTOSIS	147	0.382119	1.6266	0.0015528	0.00688068	0.087	3069	tags=41%, list=24%, signal=54%
HALLMARK_KRAS_SIGNALING_DN	118	0.389052	1.61299	0	0.00728678	0.097	2831	tags=37%, list=22%, signal=47%
HALLMARK_ANGIOGENESIS	30	0.492594	1.60236	0.0212766	0.00767693	0.108	2660	tags=53%, list=21%, signal=67%
HALLMARK_TNFA_SIGNALING_VIA_NFKB	178	0.360923	1.58353	0	0.00940563	0.137	3934	tags=52%, list=31%, signal=73%
HALLMARK_INTERFERON_ALPHA_RESPONSE	80	0.405898	1.58114	0.00483871	0.00935473	0.142	2433	tags=38%, list=19%, signal=46%
HALLMARK_IL6_JAK_STAT3_SIGNALING	72	0.411772	1.55694	0.00974026	0.0112509	0.172	4097	tags=54%, list=32%, signal=79%
HALLMARK_MYOGENESIS	155	0.354265	1.54735	0.00322581	0.0121072	0.192	2739	tags=35%, list=21%, signal=44%
HALLMARK_APICAL_JUNCTION	172	0.353559	1.53848	0	0.0128127	0.21	2657	tags=33%, list=21%, signal=41%
HALLMARK_P53_PATHWAY	182	0.30766	1.35036	0.0248175	0.0703021	0.738	2696	tags=32%, list=21%, signal=40%
HALLMARK_ADIPOGENESIS	184	0.303305	1.34464	0.0222222	0.0702322	0.753	3120	tags=38%, list=24%, signal=49%
HALLMARK_GLYCOLYSIS	187	0.296836	1.31059	0.0407523	0.0895169	0.844	2135	tags=27%, list=17%, signal=32%
HALLMARK_E2F_TARGETS	194	0.263551	1.16719	0.145138	0.257688	0.999	4205	tags=42%, list=33%, signal=61%
HALLMARK_TGF_BETA_SIGNALING	49	0.330129	1.15898	0.245283	0.261671	0.999	4194	tags=39%, list=33%, signal=57%
HALLMARK_ESTROGEN_RESPONSE_LATE	172	0.258641	1.12972	0.205279	0.304231	1	3481	tags=44%, list=27%, signal=60%
HALLMARK_PEROXISOME	94	0.275207	1.10067	0.293651	0.350833	1	3949	tags=44%, list=31%, signal=63%
HALLMARK_SPERMATOGENESIS	87	0.27625	1.09953	0.281005	0.341797	1	1974	tags=23%, list=15%, signal=27%
HALLMARK_G2M_CHECKPOINT	188	0.248525	1.09656	0.257871	0.337163	1	3364	tags=37%, list=26%, signal=50%
HALLMARK_HEME_METABOLISM	167	0.242604	1.0544	0.337778	0.413019	1	2058	tags=19%, list=16%, signal=23%
HALLMARK_REACTIVE_OXIGEN_SPECIES_PATHWAY	46	0.298143	1.04606	0.380306	0.417969	1	2018	tags=24%, list=16%, signal=28%
HALLMARK_CHOLESTEROL_HOMEOSTASIS	70	0.269615	1.04142	0.363208	0.415195	1	3168	tags=37%, list=25%, signal=49%
HALLMARK_HEDGEHOG_SIGNALING	34	0.287782	0.950247	0.532125	0.617822	1	1109	tags=15%, list=9%, signal=16%
HALLMARK_WNT_BETA_CATENIN_SIGNALING	36	0.255815	0.841543	0.726229	0.849032	1	3069	tags=25%, list=24%, signal=33%
HALLMARK_OXIDATIVE_PHOSPHORYLATION	188	0.180975	0.805542	0.906158	0.891709	1	4411	tags=40%, list=34%, signal=60%
HALLMARK_MITOTIC_SPINDLE	184	0.164356	0.7302	0.981268	0.954389	1	4049	tags=34%, list=32%, signal=49%

## Sheet: GSEA 12w DOWN
Table S2: GSEA analysis of RNA seq datasets from 2w and 12w Tg7 islets.
Analyses have been done on genes that were downregulated (DOWN) or upregulated (UP) at indicated age.
NAME	SIZE	ES	NES	NOM p-val	FDR q-val	FWER p-val	RANK AT MAX	LEADING EDGE
HALLMARK_UNFOLDED_PROTEIN_RESPONSE	105	-0.471351	-1.94823	0	0.00143887	0.002	4285	tags=59%, list=33%, signal=87%
HALLMARK_PROTEIN_SECRETION	91	-0.458177	-1.86589	0	0.00184885	0.004	4288	tags=68%, list=33%, signal=101%
HALLMARK_PANCREAS_BETA_CELLS	38	-0.533731	-1.81748	0.00447427	0.00180529	0.006	2165	tags=39%, list=17%, signal=47%
HALLMARK_MYC_TARGETS_V1	190	-0.385973	-1.7326	0	0.00423774	0.018	4127	tags=48%, list=32%, signal=69%
HALLMARK_OXIDATIVE_PHOSPHORYLATION	188	-0.359565	-1.63294	0	0.0100137	0.052	3734	tags=43%, list=29%, signal=59%
HALLMARK_MTORC1_SIGNALING	194	-0.36429	-1.63022	0	0.00848112	0.053	3582	tags=46%, list=28%, signal=62%
HALLMARK_ANDROGEN_RESPONSE	94	-0.388061	-1.57377	0.00534759	0.0133161	0.097	2319	tags=31%, list=18%, signal=37%
HALLMARK_PI3K_AKT_MTOR_SIGNALING	96	-0.335511	-1.36406	0.0374065	0.0682759	0.449	3355	tags=40%, list=26%, signal=53%
HALLMARK_HEME_METABOLISM	168	-0.288503	-1.28003	0.0220126	0.126256	0.715	2659	tags=29%, list=20%, signal=36%
HALLMARK_MITOTIC_SPINDLE	184	-0.268214	-1.20381	0.0638889	0.208793	0.887	3453	tags=31%, list=27%, signal=42%
HALLMARK_MYC_TARGETS_V2	57	-0.308678	-1.13221	0.244389	0.32234	0.98	2045	tags=21%, list=16%, signal=25%
HALLMARK_G2M_CHECKPOINT	188	-0.224668	-1.00338	0.42487	0.665188	1	3142	tags=23%, list=24%, signal=30%
HALLMARK_SPERMATOGENESIS	89	-0.247354	-1.0001	0.432225	0.627421	1	2035	tags=20%, list=16%, signal=24%
HALLMARK_PEROXISOME	94	-0.249233	-0.994288	0.485934	0.601855	1	2863	tags=28%, list=22%, signal=35%
HALLMARK_REACTIVE_OXIGEN_SPECIES_PATHWAY	46	-0.245965	-0.861537	0.698068	0.960357	1	1242	tags=17%, list=10%, signal=19%
HALLMARK_FATTY_ACID_METABOLISM	149	-0.187091	-0.820313	0.918539	0.985769	1	2710	tags=22%, list=21%, signal=28%
HALLMARK_DNA_REPAIR	138	-0.181063	-0.783151	0.958791	0.979652	1	3722	tags=29%, list=29%, signal=40%
HALLMARK_E2F_TARGETS	194	-0.122798	-0.550827	1	0.998845	1	3885	tags=25%, list=30%, signal=35%

## Sheet: GSEA 12w UP
Table S2: GSEA analysis of RNA seq datasets from 2w and 12w Tg7 islets.
Analyses have been done on genes that were downregulated (DOWN) or upregulated (UP) at indicated age.
NAME	SIZE	ES	NES	NOM p-val	FDR q-val	FWER p-val	RANK AT MAX	LEADING EDGE
HALLMARK_EPITHELIAL_MESENCHYMAL_TRANSITION	178	0.666568	2.78008	0	0	0	1662	tags=50%, list=13%, signal=57%
HALLMARK_IL6_JAK_STAT3_SIGNALING	73	0.573153	2.08322	0	0	0	2360	tags=45%, list=18%, signal=55%
HALLMARK_COAGULATION	117	0.529513	2.08016	0	0	0	2106	tags=38%, list=16%, signal=45%
HALLMARK_KRAS_SIGNALING_UP	172	0.503105	2.07683	0	0	0	2752	tags=42%, list=21%, signal=52%
HALLMARK_MYOGENESIS	156	0.47024	1.93498	0	0.000635	0.003	2467	tags=43%, list=19%, signal=52%
HALLMARK_HYPOXIA	181	0.456391	1.91559	0	0.00053	0.003	1953	tags=34%, list=15%, signal=40%
HALLMARK_ANGIOGENESIS	31	0.608634	1.88068	0.00184502	0.000592	0.004	2032	tags=55%, list=16%, signal=65%
HALLMARK_APOPTOSIS	147	0.457042	1.85929	0	0.000656	0.005	2195	tags=33%, list=17%, signal=40%
HALLMARK_INFLAMMATORY_RESPONSE	149	0.442099	1.80676	0	0.000914	0.008	1291	tags=26%, list=10%, signal=28%
HALLMARK_APICAL_SURFACE	40	0.558469	1.80202	0	0.000937	0.009	2451	tags=45%, list=19%, signal=55%
HALLMARK_INTERFERON_ALPHA_RESPONSE	80	0.481626	1.7932	0	0.00094	0.01	3312	tags=51%, list=25%, signal=68%
HALLMARK_IL2_STAT5_SIGNALING	169	0.4282	1.76534	0	0.00144012	0.017	2652	tags=43%, list=20%, signal=53%
HALLMARK_INTERFERON_GAMMA_RESPONSE	168	0.406394	1.66942	0	0.00384039	0.046	3312	tags=42%, list=25%, signal=55%
HALLMARK_COMPLEMENT	163	0.396758	1.649	0	0.00462791	0.059	2337	tags=31%, list=18%, signal=38%
HALLMARK_UV_RESPONSE_DN	139	0.408739	1.64884	0.00157233	0.00431939	0.059	2133	tags=32%, list=16%, signal=37%
HALLMARK_TNFA_SIGNALING_VIA_NFKB	179	0.377316	1.57217	0	0.0106144	0.151	2202	tags=32%, list=17%, signal=38%
HALLMARK_ALLOGRAFT_REJECTION	150	0.389521	1.57182	0.00171233	0.0100488	0.152	1265	tags=17%, list=10%, signal=19%
HALLMARK_TGF_BETA_SIGNALING	50	0.453946	1.56807	0.020654	0.00984098	0.157	2138	tags=38%, list=16%, signal=45%
HALLMARK_APICAL_JUNCTION	173	0.349956	1.46474	0.00783699	0.0247011	0.374	2317	tags=28%, list=18%, signal=34%
HALLMARK_WNT_BETA_CATENIN_SIGNALING	36	0.427662	1.38303	0.0592593	0.0498521	0.622	2453	tags=36%, list=19%, signal=44%
HALLMARK_ESTROGEN_RESPONSE_LATE	172	0.317446	1.3083	0.0425867	0.092425	0.843	2752	tags=34%, list=21%, signal=42%
HALLMARK_P53_PATHWAY	182	0.301766	1.27128	0.0412698	0.118929	0.915	2656	tags=32%, list=20%, signal=40%
HALLMARK_HEDGEHOG_SIGNALING	34	0.393791	1.24872	0.148282	0.13647	0.95	1636	tags=26%, list=13%, signal=30%
HALLMARK_BILE_ACID_METABOLISM	103	0.311803	1.21771	0.131068	0.163968	0.976	1557	tags=16%, list=12%, signal=18%
HALLMARK_ESTROGEN_RESPONSE_EARLY	178	0.278001	1.16302	0.147745	0.230605	0.995	1676	tags=25%, list=13%, signal=28%
HALLMARK_KRAS_SIGNALING_DN	119	0.285616	1.14308	0.207752	0.251824	0.998	2427	tags=26%, list=19%, signal=32%
HALLMARK_XENOBIOTIC_METABOLISM	190	0.271217	1.13376	0.1994	0.258145	0.999	2846	tags=27%, list=22%, signal=35%
HALLMARK_UV_RESPONSE_UP	141	0.272429	1.08865	0.278057	0.326431	0.999	2357	tags=24%, list=18%, signal=29%
HALLMARK_GLYCOLYSIS	187	0.251714	1.06408	0.302469	0.361351	1	2024	tags=21%, list=16%, signal=24%
HALLMARK_NOTCH_SIGNALING	29	0.306099	0.94003	0.537071	0.627225	1	2208	tags=31%, list=17%, signal=37%
HALLMARK_ADIPOGENESIS	185	0.201051	0.841413	0.845201	0.835545	1	1536	tags=13%, list=12%, signal=15%
HALLMARK_CHOLESTEROL_HOMEOSTASIS	70	0.228699	0.822768	0.80602	0.844224	1	2875	tags=29%, list=22%, signal=36%
