# Supplementary material for: Dysregulation of the Pdx1/Ovol2/Zeb2 axis in dedifferentiated β-cells triggers the induction of genes associated with epithelial–mesenchymal transition in diabetes
Source: Mol Metab. 2021 May 12;53:101248. doi: 10.1016/j.molmet.2021.101248 (PMC8184664; doi:10.1016/j.molmet.2021.101248)
Supplement: Multimedia component 3 [file mmc3.xlsx]

## Sheet: Reg Epithelial genes
Table S3	Expression of epithelial genes overlapping in islets from 2w and 12w Tg7 and db/db (n=31)
		2w Tg7		12w Tg7		db/db
Gene	mouse Gene ID	log2 FC	padj	log2 FC	padj	log2 FC	padj
Ovol2	ENSMUSG00000037279	-4.3663	7.65894e-26	-2.43745	3.63964e-09	-0.723395	0.0392225
Prlr	ENSMUSG00000005268	-1.56124	2.35525e-15	-1.86502	1.2302e-22	-0.834286	4.96464e-08
Pard6g	ENSMUSG00000056214	-1.54625	1.12717e-05	-2.76087	2.37328e-16	-2.09004	6.77637e-09
Mcoln3	ENSMUSG00000036853	-1.40181	6.01336e-05	-3.49034	1.76655e-23	-3.33621	4.93347e-11
Slc4a7	ENSMUSG00000021733	-1.3428	2.40303e-05	-2.04923	1.73663e-12	-1.19726	2.2017e-17
Cdh8	ENSMUSG00000036510	-1.16385	0.000620774	-1.18475	0.000223734	-0.740421	5.75714e-07
Scel	ENSMUSG00000022123	-1.03175	0.000314788	-0.712417	0.0118373	0.584749	0.0210908
Sirpa	ENSMUSG00000037902	-0.999019	2.12021e-10	-0.707056	9.58528e-06	-0.616501	3.86063e-08
Whrn	ENSMUSG00000039137	-0.995169	3.16491e-05	-1.00174	1.30207e-05	-0.546141	0.000888029
Flnb	ENSMUSG00000025278	-0.942904	0.000126444	-1.04005	7.07964e-06	-0.606786	4.14914e-07
Nkx6-1	ENSMUSG00000035187	-0.890223	5.29271e-11	-0.368707	0.0141696	-1.47296	9.02421e-25
Irs1	ENSMUSG00000055980	-0.889477	1.05969e-05	-0.515781	0.0186676	-0.844576	1.75855e-07
Exph5	ENSMUSG00000034584	-0.887297	0.0467545	-1.28954	0.000830744	-1.14093	7.90527e-20
Clock	ENSMUSG00000029238	-0.681722	0.0165096	-0.917422	0.000271355	-0.49074	3.98699e-08
Amigo3	ENSMUSG00000032593	-0.618198	0.0359379	-0.587926	0.0318443	0.569919	0.00379442
Mpzl1	ENSMUSG00000026566	-0.57766	0.0354543	-1.70103	1.03022e-14	-0.864649	1.57971e-05
Tmod1	ENSMUSG00000028328	-0.562964	0.000317062	-0.511292	0.00072927	-0.759087	2.94938e-05
Vdr	ENSMUSG00000022479	-0.527636	0.00130977	-1.00836	1.67172e-12	-1.97728	2.34965e-64
Hadh	ENSMUSG00000027984	-0.52612	0.0185891	-0.69292	0.000454625	-1.56141	2.47981e-47
Cldn3	ENSMUSG00000070473	-0.519805	0.027138	-1.39868	1.3742e-13	1.21033	5.47456e-13
Sipa1l3	ENSMUSG00000030583	-0.478437	0.000732574	-0.340329	0.0178292	-0.472387	0.00223548
Fasn	ENSMUSG00000025153	-0.478409	0.0133749	-0.50344	0.00484383	-0.751944	1.48274e-17
Fem1b	ENSMUSG00000032244	-0.455709	0.035751	-0.79139	1.56147e-05	-0.405879	0.000464538
Psap	ENSMUSG00000004207	-0.449313	0.00874005	-0.573062	0.000184581	-0.329501	0.00232157
Amigo1	ENSMUSG00000050947	-0.425413	0.0381054	-0.411122	0.031797	-0.744595	1.82655e-09
Neurod1	ENSMUSG00000034701	-0.412159	0.0215197	-0.730013	1.56952e-06	-1.03105	4.20446e-18
E2f4	ENSMUSG00000014859	-0.384191	0.0427494	-0.522894	0.00161959	-0.472457	0.0272021
Mtss1	ENSMUSG00000022353	-0.382941	0.0127101	-0.299228	0.0496576	-1.0971	8.81843e-16
Smarca4	ENSMUSG00000032187	-0.371894	0.0157319	-0.470302	0.000666244	-0.521795	2.32468e-06
Map3k1	ENSMUSG00000021754	-0.364219	0.0210026	-0.342833	0.0237823	-0.424467	0.00136263
Nf2	ENSMUSG00000009073	-0.347581	0.0069193	-0.421455	0.000339239	-0.423957	0.000220983
n.d.

## Sheet: Reg Mesenchymal genes
Table S3	Expression of mesenchymal genes overlapping in islets from 2w and 12w Tg7 and db/db (n=29)
		2w Tg7		12w Tg7		db/db
Gene	mouse Gene ID	log2 FC	padj	log2 FC	padj	log2 FC	padj
Col8a2	ENSMUSG00000056174	1.52454	5.72909e-08	2.30388	1.33878e-14	2.30388	0.0516932
Mmp2	ENSMUSG00000031740	1.33903	0.00131714	1.62768	0.000193988	1.62768	2.10568e-07
Tgm2	ENSMUSG00000037820	1.2691	3.87426e-07	0.59807	0.0313736	0.59807	0.00171948
Il6	ENSMUSG00000025746	1.21551	0.0133749	2.12381	4.15309e-07	2.12381	1.1123e-10
Pcolce	ENSMUSG00000029718	1.16285	8.19171e-06	1.35387	1.71701e-07	1.35387	9.24016e-06
Col1a1	ENSMUSG00000001506	1.09881	2.52412e-06	3.66448	1.2944e-55	3.66448	2.69201e-07
Bgn	ENSMUSG00000031375	1.01338	3.97105e-05	2.04076	1.15577e-19	2.04076	0.000741926
Mfap5	ENSMUSG00000030116	1.0116	0.117443	1.49636	0.00645448	1.49636	4.72606e-07
Col12a1	ENSMUSG00000032332	0.977418	0.0335285	1.42867	0.00139439	1.42867	0.00159819
Bdnf	ENSMUSG00000048482	0.854954	0.00833936	0.937223	0.00293547	0.937223	4.03522e-10
Serpine2	ENSMUSG00000026249	0.842718	0.00138653	2.30303	2.2517e-23	2.30303	2.7516e-08
Pdlim4	ENSMUSG00000020388	0.819633	0.127317	1.67328	0.000193746	1.67328	0.0468107
Sdc1	ENSMUSG00000020592	0.789249	0.0230902	1.31395	2.50909e-05	1.31395	1.23082e-08
Basp1	ENSMUSG00000045763	0.761661	0.00248989	1.03473	5.55327e-06	1.03473	9.12564e-06
Fbln1	ENSMUSG00000006369	0.755793	0.0308611	2.16821	7.03649e-10	2.16821	0.000114507
Col6a2	ENSMUSG00000020241	0.746203	8.31026e-05	3.07264	1.14864e-49	3.07264	0.000236356
Vim	ENSMUSG00000026728	0.724897	0.0145032	1.49034	2.95882e-09	1.49034	0.000102009
Gpc1	ENSMUSG00000034220	0.721773	0.000307148	0.692957	0.000396699	0.692957	0.0523316
Lgals1	ENSMUSG00000068220	0.693997	0.0317664	0.828991	0.00630896	0.828991	1.54707e-06
Prrx1	ENSMUSG00000026586	0.685622	0.053042	1.78272	3.06724e-08	1.78272	0.0012172
Serpine1	ENSMUSG00000037411	0.664983	0.00714884	1.18159	4.45737e-08	1.18159	1.08747e-15
Adam12	ENSMUSG00000054555	0.617794	0.167728	1.38981	0.000988812	1.38981	0.01691
Plaur	ENSMUSG00000046223	0.593165	0.054026	0.84082	0.00190402	0.84082	9.49129e-16
Fbln2	ENSMUSG00000064080	0.56697	0.0752695	2.33318	3.92046e-15	2.33318	2.1536e-05
Fstl1	ENSMUSG00000022816	0.550771	0.0106759	1.12698	1.27274e-08	1.12698	8.77722e-05
Lrp1	ENSMUSG00000040249	0.474476	0.0266142	0.701803	0.000225251	0.701803	0.0322097
Slit2	ENSMUSG00000031558	0.445009	0.3367	1.46509	7.68387e-05	1.46509	0.050069
Cyr61	ENSMUSG00000028195	0.432925	0.194951	1.35966	4.0698e-07	1.35966	1.82079e-08
Rhob	ENSMUSG00000054364	0.22427	0.160662	0.459412	0.000412911	0.459412	0.00193434

## Sheet: Epithelial gene list
Table S3: Curated list of epithelial genes
Gene Symbol
2310050c09rik
Abca12
Abcb1a
Abcb1b
Abi2
Abl1
Abl2
Acta1
Actb
Actc1
Actg1
Actg2
Actn1
Actn2
Actn3
Actn4
Acvr1
Acvr2b
Acvrl1
Adam15
Adam23
Adam9
Adamts5
Adamtsl4
Add1
Adipoq
Adra1b
Adrm1
Afdn
Agr2
Agt
Ahi1
Aif1l
Aimp2
Ajap1
Akap11
Akap9
Akt2
Akt3
Alg10b
Alox15b
Alox8
Alx1
Amh
Amigo1
Amigo2
Amigo3
Amotl1
Ampd2
Ank1
Anxa1
Anxa2
Anxa4
Anxa7
Anxa9
Apc
Apoa4
Apold1
Ar
Arhgef26
Arhgef6
Arid4a
Arid4b
Arntl
Arpc2
Arx
Asah1
Ascl1
Ash1l
Atoh1
Atoh8
Atp1a3
Atp2b2
Atp2c1
Atp7a
Atp7b
Atrx
B4galnt2
B4galt1
B9d1
Bad
Baiap2
Barx1
Basp1
Bcar1
Bccip
Bcl10
Bcl11b
Bdh2
Best1
Bfsp1
Bfsp2
Bmp1
Bmp15
Bmp2
Bmp4
Bmp5
Bmp6
Bmp7
Bmpr1a
Bmpr2
Brsk2
Bsnd
Btg1
C1galt1
Cadm1
Cadm2
Cadm3
Calb2
Calca
Camsap3
Cap1
Cap2
Casp14
Casp3
Cav1
Cbfa2t2
Ccdc78
Ccl4
Ccm2
Ccnd1
Ccno
Cd109
Cd164
Cd209
Cd274
Cd276
Cd34
Cd3g
Cd47
Cd63
Cd84
Cd86
Cd93
Cd99
Cdc42
Cdc42bpb
Cdh1
Cdh11
Cdh13
Cdh15
Cdh23
Cdh3
Cdh4
Cdh5
Cdh6
Cdh8
Cdhr2
Cdk5r1
Cdk6
Cdk8
Cdkn1b
Cdkn1c
Cdkn2a
Cdsn
Cdx2
Ceacam1
Cebpb
Celsr1
Cep152
Cep63
Cercam
Cers3
Ces1d
Cftr
Cgn
Cited1
Clasp2
Cldn1
Cldn10
Cldn11
Cldn12
Cldn13
Cldn14
Cldn15
Cldn16
Cldn17
Cldn18
Cldn19
Cldn2
Cldn20
Cldn21
Cldn22
Cldn23
Cldn24
Cldn25
Cldn26
Cldn3
Cldn4
Cldn5
Cldn6
Cldn7
Cldn8
Cldn9
Clic4
Clic5
Clock
Clrn1
Cnfn
Cnmd
Cnn2
Cntn1
Cntn4
Col11a1
Col13a1
Col16a1
Col17a1
Col18a1
Col23a1
Col4a4
Col9a1
Crat
Crb1
Crb3
Creb1
Crhr1
Crhr2
Crnn
Cryaa
Crygb
Crygd
Ctnna1
Ctnna3
Ctnnb1
Ctnnd1
Cul7
Cux1
Cx3cl1
Cxcr4
Cyfip2
Cyp26b1
Cyp27b1
Dab2
Dact2
Deup1
Dhx16
Dicer1
Dlg1
Dlg5
Dll1
Dlx3
Dlx5
Dlx6
Dmbt1
Dmd
Dmp1
Dmrt1
Dnase1l2
Dsc1
Dsc3
Dsg4
Dsp
Dspp
Dst
E2f4
E2f7
E2f8
Egfr
Ehf
Elf3
Elf5
Emcn
Emx1
Enam
Eng
Epb41l2
Epb41l5
Epha2
Eppk1
Erbb2ip
Erbb4
Ercc2
Ercc3
Errfi1
Esr1
Esr2
Esrp1
Etv2
Evl
Evpl
Exoc4
Exph5
Eya1
Ezh2
Ezr
F11r
F2rl1
Fa2h
Fam20c
Fasn
Fat1
Fat4
Fbn1
Fem1b
Fgf10
Fgf2
Fgf8
Fgfr1
Fgfr2
Fgfr3
Flna
Flnb
Flnc
Fndc3a
Fndc3b
Fosl2
Foxa1
Foxa2
Foxa3
Foxb1
Foxc1
Foxc2
Foxe3
Foxf1
Foxj1
Foxj2
Foxl2
Foxn1
Foxp1
Foxp4
Frmd6
Frs2
Frzb
Fscn1
Fshr
Fyb
Fzd1
Fzd2
Fzd7
Fzr1
Gak
Gamt
Gata3
Gata4
Gata5
Gata6
Gdf2
Gdf3
Gdf7
Gdnf
Gfi1
Gja1
Gli1
Gli2
Gm38119
Gnai1
Gnai2
Gpat4
Gpr4
Gprc5d
Gpsm2
Gpx1
Grb7
Grem1
Grhl1
Grhl2
Grxcr1
Gsdma3
Gtf2f1
Gtpbp4
H2afy
H2afy2
Hadh
Hapln2
Hdac1
Hdac2
Heg1
Hes1
Hes5
Hey1
Hey2
Hhex
Hif1a
Hnf1b
Hnf4a
Hoxa13
Hoxa5
Hoxa7
Hoxb13
Hoxb5
Hras
Hrh2
Hrnr
Hsd17b4
Hydin
Icam1
Icam2
Icam4
Icam5
Id1
Id2
Id3
Ifng
Ift74
Ift88
Igf1
Ihh
Ikbkb
Ikbkg
Il1a
Il1b
Il31ra
Inppl1
Insc
Insig1
Insm1
Intu
Irf6
Irs1
Itga10
Itga2
Itga3
Itga9
Itgb1
Itgb2
Itgb4
Jag1
Jag2
Jam3
Jmjd1c
Jun
Jup
Kazn
Kcne1
Kcnh2
Kcnma1
Kdf1
Kdm2a
Kdm6b
Kdr
Keap1
Klf15
Klf2
Klf4
Klf5
Klf7
Krt10
Krt14
Krt16
Krt17
Krt2
Krt31
Krt36
Krt4
Krt6a
Krt6b
Krt84
Krtap6-5
Lama1
Lama3
Lamb2
Lamb3
Lamc2
Lats1
Lats2
Layn
Lbh
Lce1a1
Lce1a2
Lce1b
Lce1c
Lce1d
Lce1e
Lce1f
Lce1g
Lce1h
Lce1i
Lce1j
Lce1k
Lce1l
Lce1m
Lce3a
Lce3b
Lce3c
Lce3d
Lce3e
Lce3f
Ldlrap1
Lef1
Lelp1
Lgals7
Lhfpl5
Lhx1
Lif
Lima1
Lmo4
Lor
Madcam1
Maf
Maff
Mafg
Map2k1
Map3k1
Map4k2
Map7
Mapk11
Mapk13
Mapk14
Mark2
Marveld1
Marveld2
Marveld3
Mcoln3
Mdk
Med1
Mef2c
Men1
Mesp1
Met
Mgp
Mir203
Mir205
Mir214
Mir375
Mir450b
Mir503
Mir541
Mir7-1
Mir7-2
Mir874
Mir96
Mpp5
Mpzl1
Mpzl2
Msn
Msx2
Mtss1
Muc2
Muc20
Mvd
Myadm
Mycl
Mycn
Myd88
Myh10
Myh9
Myl12b
Myl9
Myo1c
Myo1e
Myo3a
Myo3b
Myo6
Myo7a
Myo9a
Ncam2
Ncoa3
Ncor2
Negr1
Neurod1
Neurog3
Nexn
Nf1
Nf2
Nfasc
Nfib
Ninj2
Nkx2-1
Nkx2-2
Nkx3-2
Nkx6-1
Nkx6-3
Nlgn1
Nlgn2
Nlgn3
Nme2
Nodal
Notch1
Notch4
Nptn
Nr0b1
Nr2f2
Nr5a2
Nrap
Nrtn
Nrxn2
Ntrk1
Ntrk3
Numa1
Numb
Nup210l
Ocln
Onecut1
Onecut2
Ophn1
Osr1
Ovol1
Ovol2
Pafah1b1
Palld
Pard3
Pard6a
Pard6b
Pard6g
Parva
Pax2
Pax6
Pax8
Pbrm1
Pbx2
Pcdh1
Pcdh15
Pck1
Pck2
Pde2a
Pdgfb
Pdpk1
Pdpn
Pdx1
Pdzd3
Pdzd7
Pecam1
Pelo
Pfn1
Pgm5
Pgr
Pik3cb
Pik3r3
Pinc
Pitx3
Pkd1
Pkhd1
Plaur
Plcg1
Plk4
Plod3
Pof1b
Pou2f3
Pou3f1
Pou4f3
Pparg
Pphln1
Ppl
Ppp1r16b
Ppp2r2c
Ppp3r1
Prdm1
Prkch
Prkci
Prkx
Prlr
Proc
Prok2
Prom1
Prox1
Prox2
Prr9
Psap
Psapl1
Ptch1
Ptch2
Pten
Ptgs1
Ptgs2
Pthlh
Ptk2
Ptk6
Ptk7
Ptprc
Ptpro
Ptprq
Ptprs
Pvrl1
Pvrl2
Pvrl3
Pvrl4
Rab13
Rab25
Rac1
Rac2
Rap1a
Rap1b
Rap2c
Rapgef1
Rapgef2
Rapgef3
Rara
Rarb
Rarg
Rasa1
Rbm4
Rbpj
Rdx
Re
Reg3a
Reg3g
Ren1
Rfx3
Rfx6
Rheb
Rhoa
Rhof
Rilpl1
Rilpl2
Ripor2
Rnase10
Rnd1
Robo1
Robo2
Rock1
Rock2
Ros1
Rras
Rsu1
Rtn4
Rxra
S1pr2
S1pr3
Safb2
Sall1
Sav1
Scel
Scrib
Sdc3
Sec24b
Serpine1
Sfn
Sfrp4
Sfrp5
Sgce
Sh3bp1
Sharpin
Shc1
Shroom2
Shroom3
Sidt2
Sipa1l3
Sirpa
Sirpg
Six1
Six3
Skap2
Skil
Slc16a10
Slc30a3
Slc4a11
Slc4a5
Slc4a7
Slc9a3r1
Slc9a4
Slit2
Slitrk6
Smad3
Smad4
Smarca4
Smo
Sod1
Sorbs1
Sorbs3
Sox11
Sox17
Sox18
Sox2
Sox4
Sox8
Sox9
Spdef
Speg
Spink5
Spint2
Spn
Sprr1a
Sprr1b
Sprr2a1
Sprr2a3
Sprr2b
Sprr2d
Sprr2e
Sprr2f
Sprr2h
Sprr2i
Sprr2k
Sprr3
Sprr4
Src
Srcin1
Srsf6
St14
Stc1
Stk4
Strc
Stx2
Stx4
Sult2b1
Syk
Sympk
Syne4
Taf10
Tagln2
Taok2
Tbc1d20
Tbx1
Tbx3
Tcf15
Tcf21
Tdrd7
Tesk2
Tfap2a
Tfap2c
Tfcp2l1
Tgm1
Tgm3
Thbs3
Thra
Thrb
Tial1
Tigar
Tjp1
Tjp2
Tmc1
Tmem100
Tmem231
Tmem38b
Tmem79
Tmem8b
Tmod1
Tnf
Tnfrsf11b
Tnfrsf1a
Tnmd
Tomt
Traf1
Trim16
Triobp
Trip6
Tro
Trp63
Tsc1
Tsg101
Tspan4
Tst
Ttc8
Tubg1
Txnip
Ubn1
Upk1a
Upk1b
Upk2
Upk3a
Ush1c
Vangl2
Vapa
Vasp
Vav2
Vcam1
Vcl
Vdr
Vegfa
Vezf1
Vhl
Vsig1
Vwf
Wasl
Wdpcp
Wdr77
Whrn
Wnk4
Wnt10b
Wnt11
Wnt16
Wnt4
Wnt7a
Wnt7b
Wnt9b
Wwtr1
Xbp1
Xdh
Yap1
Yipf6
Ywhah
Zak
Zfas1
Zfp36
Zfp36l1
Zfp703
Zyx

## Sheet: Mesenchymal gene list
Table S3: Curated list of mesenchymal genes
Gene Symbol
4930544g11rik
Abi3bp
Acta2
Acvr1
Adam12
Adam17
Ager
Akt1
Amhr2
Anpep
Anxa1
Aplp1
Ar
Areg
Atm
Aurka
Axin1
Axin2
Axl
Basp1
Bcl2
Bcl2l1
Bdnf
Bgn
Birc2
Bmi1
Bmp1
Bmp2
Bmp4
Bmp7
Bmyc
Bop1
Braf
Cadm1
Cald1
Calu
Camk1d
Cap2
Capg
Cav1
Cbr1
Ccn1
Ccn2
Cd274
Cd44
Cd59
Cdh1
Cdh11
Cdh13
Cdh2
Cdh6
Cdkn1b
Cdkn2a
Cdx2
Ck2b
Clu
Cmtm8
Col11a1
Col12a1
Col16a1
Col1a1
Col1a2
Col3a1
Col4a1
Col4a2
Col5a1
Col5a2
Col5a3
Col6a2
Col6a3
Col7a1
Col8a1
Col8a2
Col11a1
Col13a1
Col16a1
Col17a1
Col18a1
Col23a1
Col4a4
Col9a1
Colgalt1
Comp
Copa
Crlf1
Csk
Ctbp1
Ctgf
Cthrc1
Ctnnb1
Ctnnbip1
Ctnnd1
Ctsz
Cxcl1
Cxcl12
Cxcl16
Cxcl5
Cxcl6
Cxcl8
Cxcr4
Cyr61
Dab2
Dapk1
Dcn
Ddr2
Ddx5
Dkk1
Dlx4
Dnajb6
Dpysl3
Dst
Ecm1
Ecm2
Ect2
Edil3
Edn1
Ednra
Efemp2
Egf
Egfr
Egr1
Eif5a2
Elf5
Ell3
Eln
Emp3
Eng
Eno2
Epas1
Epb4.1l5
Epo
Erbb2
Erbb2ip
Erf
Esr1
Etv4
Ezh2
Fap
Fas
Fbln1
Fbln2
Fbln5
Fbn1
Fbn2
Fermt2
Fgf1
Fgf2
Fgfr1
Fgfr2
Fhl2
Flna
Flt1
Fmod
Fn1
Fosl1
Foxa1
Foxc1
Foxc2
Foxm1
Foxq1
Fscn1
Fscn2
Fstl1
Fstl3
Fuca1
Fzd8
Gab2
Gadd45a
Gadd45b
Gas1
Gata3
Gem
Gipc2
Gja1
Glipr1
Glrx
Gm6104
Gmnn
Gpc1
Gpx7
Grem1
Grin1
Gsk3a
Gsk3b
Gsn
Has2
Hbegf
Hdac6
Hdgf
Hgf
Hif1a
Hmga2
Hmgb1
Hmox1
Hnf4a
Hoxa10
Hoxb7
Hoxb9
Hpgd
Hpse
Hras
Hs3st3b1
Hs6st2
Hsp90aa1
Hspa4
Hspb1
Hspb2
Htra1
Id1
Id2
Idh1
Idh2
Igf1r
Igfbp2
Igfbp3
Igfbp4
Il15
Il18
Il1b
Il32
Il6
Il6ra
Ilk
Inhba
Itga2
Itga5
Itga6
Itgav
Itgb1
Itgb3
Itgb4
Itgb5
Jag1
Jag2
Jak2
Jun
Kcnh1
Khdrbs1
Kit
Kl
Klf4
Klf6
Klf8
Klk6
Kras
Krt19
L1cam
Lama1
Lama2
Lama3
Lama5
Lamc1
Lamc2
Lats1
Lcn2
Lef1
Lefty2
Lep
Letmd1
Lgals1
Lima1
Lims1
Lox
Loxl1
Loxl2
Loxl3
Lrp1
Lrp6
Lrrc15
Lum
Lypd3
Maged1
Magee1
Map2k1
Map3k3
Map3k4
Map3k7
Mapk1
Mapk14
Mapk3
Mapk7
Mapk8
Marveld3
Matn2
Matn3
Mcam
Mcm7
Mdk
Mest
Met
Mfap5
Mgat3
Mgp
Mkl1
Mkl2
Mmp1
Mmp13
Mmp14
Mmp2
Mmp3
Mmp7
Mmp9
Msn
Mst1r
Msx1
Msx2
Mta1
Mta3
Mtdh
Muc1
Muc16
Muc2
Muc4
Mxra5
Mycn
Myl9
Mylk
Ncstn
Ndrg1
Nf1
Nfic
Nfkb1
Nid2
Nnmt
Nog
Notch1
Notch2
Nrp2
Nt5e
Ntm
Numb
Oxtr
P3h1
Pag1
Pak1
Pard3
Parp1
Pax2
Pcmt1
Pcolce
Pcolce2
Pde4a
Pdgfb
Pdgfrb
Pdlim4
Pdpn
Pfn2
Phlda1
Pik3ca
Pin1rt1
Pkp3
Plaur
Plod1
Plod2
Plod3
Plxnd1
Pmepa1
Pmp22
Postn
Pou5f1
Pparg
Ppib
Prdx1
Prkca
Prkce
Prom1
Prrx1
Prss2
Prss8
Pten
Ptgs2
Pthlh
Ptk2
Ptn
Ptpn14
Ptprz1
Ptx3
Pvr
Qsox1
Rac1
Raf1
Rdx
Rgs3
Rgs4
Rhob
Rnf111
Rock1
Rock2
Ror2
Runx3
S100a4
Sat1
Scg2
Scrib
Sdc1
Sdc2
Sdc4
Sema3e
Sema4c
Sema7a
Serpine1
Serpine2
Serpinh1
Sfrp1
Sfrp4
Sftpc
Sgcb
Sgcd
Sgcg
Shh
Sim2
Six1
Slc39a6
Slc6a8
Slit2
Slit3
Smad2
Smad3
Smad4
Smad7
Smad9
Snai1
Snai2
Sntb1
Snw1
Son
Sox9
Sp1
Sparc
Spock1
Spp1
Sprr2a
Srf
Stat3
Stat5a
Stat5b
Stk11
Tagln
Tbx2
Tbx20
Tcf21
Tcf3
Tcf4
Tcf7
Tdgf1
Tead1
Tfcp2
Tfpi2
Tgfa
Tgfb1
Tgfb1i1
Tgfb2
Tgfb3
Tgfbi
Tgfbr1
Tgfbr3
Tgm2
Thbd
Thbs1
Thbs2
Thy1
Tiam1
Timp1
Timp3
Tm4sf5
Tmprss4
Tnc
Tnfa
Tnfaip3
Tnfrsf11b
Tnfrsf12a
Tpm1
Tpm2
Tpm4
Trp53
Trp73
Trps1
Twist1
Vcam1
Vcan
Vegfa
Vegfc
Vim
Vsnl1
Vtn
Vwce
Wipf1
Wisp2
Wisp3
Wnt1
Wnt3a
Wnt5a
Wnt6
Wt1
Wwtr1
Yap1
Ybx1
Ywhaz
Yy1
Zbtb33
Zeb1
Zeb2
Zfp217
Zfyve9
Zyx
