# Supplementary material for: Dysregulation of the Pdx1/Ovol2/Zeb2 axis in dedifferentiated β-cells triggers the induction of genes associated with epithelial–mesenchymal transition in diabetes
Source: Mol Metab. 2021 May 12;53:101248. doi: 10.1016/j.molmet.2021.101248 (PMC8184664; doi:10.1016/j.molmet.2021.101248)
Supplement: Multimedia component 4 [file mmc4.xlsx]

## Sheet: TGFb ligands
Table S4	Expression of TGFb family members in islets from Tg7 and db/db mice and T2D patients
		Tg7/Wt 12w		dbdb/Wt		T2D/Healthy
Gene	mouse Gene ID	log2 FC	padj	log2 FC	padj	log2 FC	padj
TGFb1	ENSMUSG00000002603	0.544377	0.0282134	0.313111	0.504224	-0.0604918	0.939689
TGFb2	ENSMUSG00000039239	0.286346	0.196318	0.207759	0.768249	-0.278246	0.574273
TGFb3	ENSMUSG00000021253	0.580817	0.061893	2.15762	4.20816e-14	0.781035	0.0105034
