# Supplementary material for: Dysregulation of the Pdx1/Ovol2/Zeb2 axis in dedifferentiated β-cells triggers the induction of genes associated with epithelial–mesenchymal transition in diabetes
Source: Mol Metab. 2021 May 12;53:101248. doi: 10.1016/j.molmet.2021.101248 (PMC8184664; doi:10.1016/j.molmet.2021.101248)
Supplement: Multimedia component 5 [file mmc5.xlsx]

## Sheet: Sheet1
Table S5	Proportion of cell clusters in scRNA-seq performed in islets from 12w Wt and Tg7 mice
Cluster	% Wt (%)	% Tg7 (%)
Beta	61.0084	56.7686
Alpha	22.521	25.0364
Delta	10.2521	7.42358
Poly	2.68908	7.86026
Macro	1.17647	2.18341
Endo	2.35294	0.727802
