# Supplementary material for: Dysregulation of the Pdx1/Ovol2/Zeb2 axis in dedifferentiated β-cells triggers the induction of genes associated with epithelial–mesenchymal transition in diabetes
Source: Mol Metab. 2021 May 12;53:101248. doi: 10.1016/j.molmet.2021.101248 (PMC8184664; doi:10.1016/j.molmet.2021.101248)
Supplement: Multimedia component 6 [file mmc6.xlsx]

## Sheet: b-TFs-targeted epithelial genes
Table S6 : Epithelial genes targeted by b-TFs in mouse islets
Pdx1 (n=56)	Nkx6-1 (n=46)	NeurodD1 (n=62)
Abl1	Akap11	Abl1
Acvr1	Apold1	Adamtsl4
Ajap1	Arx	Ajap1
Akap11	C1galt1	Akap11
Arntl	Camsap3	Alg10b
Bccip	Cbfa2t2	Anxa1
C1galt1	Ccm2	Atp2b2
Cdh5	Cdh1	C1galt1
Cep63	Cdkn1b	Cbfa2t2
Clock	Cxcr4	Cdh1
Cux1	E2f4	Cdh23
Dicer1	Ehf	Cdh5
E2f8	Erbb4	Cep63
Ehf	Fam20c	Dlg5
Fam20c	Jmjd1c	E2f8
Foxp1	Kdm6b	Ehf
Gpx1	Klf5	Fam20c
Grhl1	Maf	Fat1
Grxcr1	Mafg	Foxp1
Heg1	Men1	Foxp4
Jmjd1c	Myo6	Gpsm2
Kcnma1	Nkx2-2	Heg1
Lbh	Nkx6-1	Id2
Map2k1	Notch1	Ifng
Map3k1	Ovol2	Jmjd1c
Myo3a	Pard3	Kcnma1
Myo3b	Pax6	Lbh
Ncoa3	Pdgfb	Lef1
Ncor2	Psap	Myo3b
Nf2	Ptprs	Ncoa3
Nkx2-2	Rapgef2	Ncor2
Nkx6-1	Rfx3	Nf2
Nkx6-3	Rhoa	Nkx2-2
Notch1	Rtn4	Nkx6-1
Ovol2	Safb2	Notch1
Pard3	Serpine1	Ovol2
Pecam1	Sidt2	Pard3
Prlr	Slitrk6	Pax6
Prom1	Smad3	Pdpk1
Prox1	Sod1	Pparg
Rap1b	Stat5b	Prlr
Rapgef1	Thrb	Prom1
Rfx3	Tjp2	Ptch1
Sidt2	Triobp	Rap1a
Sipa1l3	Whrn	Rap1b
Slc4a7	ocln	Rapgef2
Sox4		Rfx3
Stc1		Sav1
Thrb		Sipa1l3
Tjp1		Slc4a7
Tmod1		Smad3
Ttc8		Sox4
Ush1c		Stat5b
Vegfa		Thrb
Marveld3		Tmod1
Tjp1		Ttc8
		Vdr
		Vegfa
		Whrn
		Wnt7b
		Cldn11
		Marveld3
